# Supplementary material for: 2-(4-Isobutyl­phen­yl)-N′-[1-(4-nitro­phen­yl)ethyl­idene]propanohydrazide
Source: Acta Crystallogr Sect E Struct Rep Online. 2009 Feb 4;65(Pt 3):o445. doi: 10.1107/S1600536809003420 (PMC2968536; doi:10.1107/S1600536809003420)
Supplement: Supplementary file 1 [file e-65-0o445-sup1.cif]

##############################################################################
###                                                                        ###
###        Electronic paper (Acta Crystallographica Section E)             ###
###                                                                        ###
##############################################################################
#                                                                            #
# This CIF contains the data in a paper accepted for publication in Acta     #
# Crystallographica Section E. It conforms to the requirements of Notes      #
# for Authors for Section E, and has been peer reviewed under the auspices   #
# of the IUCr Commission on Journals.                                        #
#                                                                            #
# Full details of the Crystallographic Information File format               #
# are given in the paper "The Crystallographic Information File (CIF):       #
# a New Standard Archive File for Crystallography" by S. R. Hall, F. H.      #
# Allen and I. D. Brown [Acta Cryst. (1991), A47, 655-685].                  #
#                                                                            #
# The current version of the core CIF dictionary is obtainable from          #
# ftp://ftp.iucr.org/pub/cif_core.dic. The current version number is 2.4.    #
#                                                                            #
# Software is freely available for graphical display of the structure(s) in  #
# this CIF.  For information consult the CIF home page http://www.iucr.org/  #
# cif/home.html                                                              #
#                                                                            #
# This file may be used for bona fide research purposes within the           #
# scientific community so long as proper attribution is given to the journal # 
# article from which it was obtained.                                        #
#                                                                            #
##############################################################################
                                             
data_global
_audit_creation_method     'form.cif (version 2.0)'
_journal_data_validation_number     ?
_journal_date_recd_electronic     2009-01-26
_journal_date_accepted     2009-01-28
_journal_name_full     'Acta Crystallographica, Section E'
_journal_year     2009
_journal_volume     65
_journal_issue      3
_journal_page_first     o445
_journal_page_last     o445
_journal_paper_category     QO
_journal_coeditor_code     IS2386
_publ_contact_author_name     'Prof. Fun Hoong Kun'
_publ_contact_author_address
;
      X-ray Crystallography Unit
      School of Physics
      Universiti Sains Malaysia
      11800 USM, Penang
      MALAYSIA
;
_publ_contact_author_email     hkfun@usm.my
_publ_contact_author_fax     '6 04 6579150'
_publ_contact_author_phone     '6 04 6577888  Ext. 3690'
_publ_section_title
;
2-(4-Isobutylphenyl)-<i>N</i>'-[1-(4-nitrophenyl)ethylidene]propanohydrazide
;
loop_
    _publ_author_name
    _publ_author_footnote
    _publ_author_address
    'Hoong-Kun Fun' ?
;     X-ray Crystallography Unit
      School of Physics
      Universiti Sains Malaysia
      11800 USM, Penang
      Malaysia
;
    'Suchada Chantrapromma'
;
Additional correspondence author, e-mail: suchada.c@psu.ac.th.
;
;     Crystal Materials Research Unit
      Department of Chemistry
      Faculty of Science
      Prince of Songkla University
      Hat-Yai, Songkhla 90112
      Thailand
;
    'K. V. Sujith' ?
;
      Department of Studies in Chemistry
      Mangalore University
      Mangalagangotri
      Mangalore 574 199
      India
;
    'B. Kalluraya' ?
;
      Department of Studies in Chemistry
      Mangalore University
      Mangalagangotri
      Mangalore 574 199
      India
;
data_I
_audit_creation_method     SHELXL-97
_chemical_name_systematic
;
2-(4-Isobutylphenyl)-<i>N</i>'-[1-(4-nitrophenyl)ethylidene]propanohydrazide
;
_chemical_name_common
;
;
_chemical_formula_moiety     'C21 H25 N3 O3'
_chemical_formula_sum     'C21 H25 N3 O3'
_chemical_formula_iupac     'C21 H25 N3 O3'
_chemical_formula_weight     367.44
_chemical_melting_point     '443'
_symmetry_cell_setting     Monoclinic
_symmetry_space_group_name_H-M     'P 21/c'
_symmetry_space_group_name_Hall     '-P 2ybc'
loop_
    _symmetry_equiv_pos_as_xyz
    'x, y, z'
    '-x, y+1/2, -z+1/2'
    '-x, -y, -z'
    'x, -y-1/2, z-1/2'
_cell_length_a     13.7343(2)
_cell_length_b     7.9039(2)
_cell_length_c     20.8408(3)
_cell_angle_alpha     90.00
_cell_angle_beta     122.6770(10)
_cell_angle_gamma     90.00
_cell_volume     1904.29(7)
_cell_formula_units_Z     4
_cell_measurement_reflns_used     5560
_cell_measurement_theta_min     2.02
_cell_measurement_theta_max     30.00
_cell_measurement_temperature     100.00(10)
_exptl_crystal_description     Block
_exptl_crystal_colour     Colorless
_exptl_crystal_size_max     0.58
_exptl_crystal_size_mid     0.20
_exptl_crystal_size_min     0.10
_exptl_crystal_density_diffrn     1.282
_exptl_crystal_density_meas     ?
_exptl_crystal_density_method     'not measured'
_exptl_crystal_F_000     784
_exptl_absorpt_coefficient_mu     0.087
_exptl_absorpt_correction_type     multi-scan
_exptl_absorpt_process_details     '(<i>SADABS</i>; Bruker, 2005)'
_exptl_absorpt_correction_T_min     0.9517
_exptl_absorpt_correction_T_max     0.9910
_exptl_special_details
;
The low-temperature data was collected with the Oxford Cyrosystem Cobra
low-temperature attachment.
;
_diffrn_ambient_temperature     100.00(10)
_diffrn_radiation_type     MoK\a
_diffrn_radiation_wavelength     0.71073
_diffrn_radiation_source     'fine-focus sealed tube'
_diffrn_radiation_monochromator     graphite
_diffrn_measurement_device_type
;
Bruker SMART APEX2 CCD area-detector
;
_diffrn_measurement_method     \w
_diffrn_detector_area_resol_mean     8.33
_diffrn_reflns_number     24946
_diffrn_reflns_av_R_equivalents     0.0412
_diffrn_reflns_av_sigmaI/netI     0.0353
_diffrn_reflns_theta_min     2.02
_diffrn_reflns_theta_max     30.00
_diffrn_reflns_theta_full     30.00
_diffrn_measured_fraction_theta_max     0.992
_diffrn_measured_fraction_theta_full     0.992
_diffrn_reflns_limit_h_min     -19
_diffrn_reflns_limit_h_max     19
_diffrn_reflns_limit_k_min     -10
_diffrn_reflns_limit_k_max     11
_diffrn_reflns_limit_l_min     -29
_diffrn_reflns_limit_l_max     29
_diffrn_standards_number     0
_diffrn_standards_interval_count     ?
_diffrn_standards_interval_time     ?
_diffrn_standards_decay_%     ?
_refine_special_details
;
Refinement of <i>F</i>^2^ against ALL reflections. The weighted <i>R</i>-factor
<i>wR</i> and goodness of fit <i>S</i> are based on <i>F</i>^2^, conventional
<i>R</i>-factors <i>R</i> are based on <i>F</i>, with <i>F</i> set to zero for
negative <i>F</i>^2^. The threshold expression of <i>F</i>^2^ >
\s(<i>F</i>^2^) is used only for calculating <i>R</i>-factors(gt) <i>etc</i>.
and is not relevant to the choice of reflections for refinement.
<i>R</i>-factors based on <i>F</i>^2^ are statistically about twice as large
as those based on <i>F</i>, and <i>R</i>- factors based on ALL data will be
even larger.
;
_reflns_number_total     5506
_reflns_number_gt     4402
_reflns_threshold_expression     I>2\s(I)
_refine_ls_structure_factor_coef     Fsqd
_refine_ls_matrix_type     full
_refine_ls_R_factor_all     0.0612
_refine_ls_R_factor_gt     0.0455
_refine_ls_wR_factor_gt     0.1097
_refine_ls_wR_factor_ref     0.1219
_refine_ls_goodness_of_fit_ref     1.049
_refine_ls_restrained_S_all     1.049
_refine_ls_number_reflns     5506
_refine_ls_number_parameters     248
_refine_ls_number_restraints     0
_refine_ls_hydrogen_treatment     constr
_refine_ls_weighting_scheme     calc
_refine_ls_weighting_details
         'calc w=1/[\s^2^(Fo^2^)+(0.0567P)^2^+0.5875P] where P=(Fo^2^+2Fc^2^)/3'
_atom_sites_solution_hydrogens     geom
_atom_sites_solution_primary     direct
_atom_sites_solution_secondary     difmap
_refine_ls_shift/su_max     0.001
_refine_ls_shift/su_mean     0.000
_refine_diff_density_max     0.371
_refine_diff_density_min     -0.282
_refine_ls_extinction_method     none
_refine_ls_extinction_coef     ?
loop_
    _atom_type_symbol
    _atom_type_description
    _atom_type_scat_dispersion_real
    _atom_type_scat_dispersion_imag
    _atom_type_scat_source
    'C' 'C' 0.0033 0.0016
                         'International Tables Vol C Tables 4.2.6.8 and 6.1.1.4'
    'H' 'H' 0.0000 0.0000
                         'International Tables Vol C Tables 4.2.6.8 and 6.1.1.4'
    'N' 'N' 0.0061 0.0033
                         'International Tables Vol C Tables 4.2.6.8 and 6.1.1.4'
    'O' 'O' 0.0106 0.0060
                         'International Tables Vol C Tables 4.2.6.8 and 6.1.1.4'
_computing_data_collection     'APEX2 (Bruker, 2005)'
_computing_cell_refinement     'APEX2 (Bruker, 2005)'
_computing_data_reduction     'SAINT (Bruker, 2005)'
_computing_structure_solution     'SHELXTL (Sheldrick, 2008)'
_computing_structure_refinement     'SHELXTL (Sheldrick, 2008)'
_computing_molecular_graphics     'SHELXTL (Sheldrick, 2008)'
_computing_publication_material
;
SHELXTL (Sheldrick, 2008) and PLATON (Spek, 2003)
;
loop_
    _atom_site_type_symbol
    _atom_site_label
    _atom_site_fract_x
    _atom_site_fract_y
    _atom_site_fract_z
    _atom_site_U_iso_or_equiv
    _atom_site_adp_type
    _atom_site_calc_flag
    _atom_site_refinement_flags
    _atom_site_occupancy
    _atom_site_disorder_assembly
    _atom_site_disorder_group
    O O1 0.61564(7) 1.53156(12) 0.98872(5) 0.02087(19) Uani d . 1 . .
    O O2 0.39321(8) 0.36757(13) 0.73982(5) 0.0250(2) Uani d . 1 . .
    O O3 0.25151(8) 0.31704(13) 0.75538(6) 0.0285(2) Uani d . 1 . .
    N N1 0.50374(8) 1.30105(14) 0.94275(6) 0.0169(2) Uani d . 1 . .
    H H1 0.4687 1.3350 0.9661 0.020 Uiso d R 1 . .
    N N2 0.47995(8) 1.14801(14) 0.90567(5) 0.0162(2) Uani d . 1 . .
    N N3 0.32794(9) 0.40891(14) 0.76090(6) 0.0200(2) Uani d . 1 . .
    C C1 0.74608(10) 1.05444(16) 0.93547(7) 0.0173(2) Uani d . 1 . .
    H H1A 0.6838 1.0228 0.8877 0.021 Uiso calc R 1 . .
    C C2 0.83450(10) 0.93944(16) 0.97821(7) 0.0184(2) Uani d . 1 . .
    H H2A 0.8310 0.8328 0.9582 0.022 Uiso calc R 1 . .
    C C3 0.92861(10) 0.98084(16) 1.05069(7) 0.0176(2) Uani d . 1 . .
    C C4 0.93176(10) 1.14328(17) 1.07810(7) 0.0195(2) Uani d . 1 . .
    H H4A 0.9937 1.1745 1.1260 0.023 Uiso calc R 1 . .
    C C5 0.84359(10) 1.25954(17) 1.03485(7) 0.0180(2) Uani d . 1 . .
    H H5A 0.8479 1.3672 1.0542 0.022 Uiso calc R 1 . .
    C C6 0.74891(10) 1.21660(16) 0.96282(6) 0.0158(2) Uani d . 1 . .
    C C7 0.65444(10) 1.34418(16) 0.91325(7) 0.0168(2) Uani d . 1 . .
    H H7A 0.5983 1.2892 0.8649 0.020 Uiso calc R 1 . .
    C C8 0.59144(10) 1.40054(16) 0.95135(6) 0.0162(2) Uani d . 1 . .
    C C9 0.39775(9) 1.05845(16) 0.90156(6) 0.0159(2) Uani d . 1 . .
    C C10 0.37649(10) 0.89227(16) 0.86281(6) 0.0158(2) Uani d . 1 . .
    C C11 0.42259(10) 0.85604(17) 0.81818(7) 0.0188(2) Uani d . 1 . .
    H H11A 0.4638 0.9391 0.8110 0.023 Uiso calc R 1 . .
    C C12 0.40751(10) 0.69891(17) 0.78498(7) 0.0193(2) Uani d . 1 . .
    H H12A 0.4395 0.6750 0.7564 0.023 Uiso calc R 1 . .
    C C13 0.34376(10) 0.57704(16) 0.79498(6) 0.0173(2) Uani d . 1 . .
    C C14 0.29521(10) 0.60950(17) 0.83742(7) 0.0187(2) Uani d . 1 . .
    H H14A 0.2521 0.5272 0.8431 0.022 Uiso calc R 1 . .
    C C15 0.31236(10) 0.76689(17) 0.87100(7) 0.0185(2) Uani d . 1 . .
    H H15A 0.2804 0.7897 0.8997 0.022 Uiso calc R 1 . .
    C C16 1.02083(10) 0.85055(17) 1.09705(7) 0.0202(2) Uani d . 1 . .
    H H16A 1.0898 0.9078 1.1368 0.024 Uiso calc R 1 . .
    H H16B 1.0405 0.7935 1.0643 0.024 Uiso calc R 1 . .
    C C17 0.98418(10) 0.71672(17) 1.13418(7) 0.0184(2) Uani d . 1 . .
    H H17A 0.9073 0.6748 1.0951 0.022 Uiso calc R 1 . .
    C C18 1.06782(11) 0.56769(18) 1.16314(8) 0.0241(3) Uani d . 1 . .
    H H18A 1.0453 0.4871 1.1873 0.036 Uiso calc R 1 . .
    H H18B 1.1447 0.6073 1.1993 0.036 Uiso calc R 1 . .
    H H18C 1.0661 0.5148 1.1211 0.036 Uiso calc R 1 . .
    C C19 0.97652(11) 0.7941(2) 1.19870(7) 0.0249(3) Uani d . 1 . .
    H H19A 0.9454 0.7121 1.2169 0.037 Uiso calc R 1 . .
    H H19B 0.9270 0.8916 1.1800 0.037 Uiso calc R 1 . .
    H H19C 1.0524 0.8271 1.2397 0.037 Uiso calc R 1 . .
    C C20 0.70381(11) 1.49872(18) 0.89582(8) 0.0226(3) Uani d . 1 . .
    H H20A 0.7384 1.4634 0.8685 0.034 Uiso calc R 1 . .
    H H20B 0.7613 1.5519 0.9427 0.034 Uiso calc R 1 . .
    H H20C 0.6427 1.5776 0.8654 0.034 Uiso calc R 1 . .
    C C21 0.32900(10) 1.11330(18) 0.93465(7) 0.0203(3) Uani d . 1 . .
    H H21A 0.2933 1.2206 0.9134 0.030 Uiso calc R 1 . .
    H H21B 0.3794 1.1236 0.9890 0.030 Uiso calc R 1 . .
    H H21C 0.2703 1.0307 0.9227 0.030 Uiso calc R 1 . .
loop_
    _atom_site_aniso_label
    _atom_site_aniso_U_11
    _atom_site_aniso_U_22
    _atom_site_aniso_U_33
    _atom_site_aniso_U_12
    _atom_site_aniso_U_13
    _atom_site_aniso_U_23
    O1 0.0209(4) 0.0185(5) 0.0261(4) -0.0017(4) 0.0145(4) -0.0043(4)
    O2 0.0296(5) 0.0246(5) 0.0256(4) 0.0039(4) 0.0180(4) -0.0002(4)
    O3 0.0281(5) 0.0212(5) 0.0368(5) -0.0066(4) 0.0178(4) -0.0043(4)
    N1 0.0166(4) 0.0165(5) 0.0205(5) 0.0000(4) 0.0119(4) -0.0017(4)
    N2 0.0159(4) 0.0148(5) 0.0172(4) 0.0005(4) 0.0085(4) 0.0000(4)
    N3 0.0211(5) 0.0181(5) 0.0180(5) 0.0016(4) 0.0088(4) 0.0020(4)
    C1 0.0178(5) 0.0173(6) 0.0187(5) -0.0028(5) 0.0110(4) -0.0025(5)
    C2 0.0221(6) 0.0140(6) 0.0243(6) -0.0011(5) 0.0159(5) -0.0013(5)
    C3 0.0171(5) 0.0164(6) 0.0240(5) -0.0009(5) 0.0142(5) 0.0017(5)
    C4 0.0164(5) 0.0205(7) 0.0209(5) -0.0024(5) 0.0097(5) -0.0013(5)
    C5 0.0183(5) 0.0157(6) 0.0216(5) -0.0011(5) 0.0117(5) -0.0023(5)
    C6 0.0152(5) 0.0164(6) 0.0196(5) -0.0007(5) 0.0119(4) 0.0003(5)
    C7 0.0165(5) 0.0179(6) 0.0182(5) 0.0005(5) 0.0109(4) 0.0002(5)
    C8 0.0144(5) 0.0172(6) 0.0161(5) 0.0022(5) 0.0076(4) 0.0021(5)
    C9 0.0132(5) 0.0187(6) 0.0151(5) 0.0025(5) 0.0071(4) 0.0022(4)
    C10 0.0132(5) 0.0177(6) 0.0150(5) 0.0016(5) 0.0066(4) 0.0018(4)
    C11 0.0185(5) 0.0210(6) 0.0197(5) -0.0026(5) 0.0122(5) 0.0003(5)
    C12 0.0194(5) 0.0223(6) 0.0180(5) -0.0009(5) 0.0112(5) -0.0008(5)
    C13 0.0159(5) 0.0172(6) 0.0158(5) 0.0011(5) 0.0066(4) 0.0001(5)
    C14 0.0168(5) 0.0189(6) 0.0208(5) -0.0004(5) 0.0104(5) 0.0029(5)
    C15 0.0165(5) 0.0216(6) 0.0192(5) 0.0010(5) 0.0109(4) 0.0013(5)
    C16 0.0174(5) 0.0192(6) 0.0269(6) 0.0016(5) 0.0140(5) 0.0027(5)
    C17 0.0163(5) 0.0188(6) 0.0202(5) -0.0007(5) 0.0100(4) 0.0007(5)
    C18 0.0240(6) 0.0213(7) 0.0270(6) 0.0026(6) 0.0136(5) 0.0043(5)
    C19 0.0217(6) 0.0319(8) 0.0221(6) 0.0016(6) 0.0125(5) 0.0005(6)
    C20 0.0229(6) 0.0221(7) 0.0271(6) 0.0002(5) 0.0162(5) 0.0036(5)
    C21 0.0183(5) 0.0209(6) 0.0263(6) -0.0006(5) 0.0150(5) -0.0014(5)
_geom_special_details
;
All e.s.d.'s (except the e.s.d. in the dihedral angle between two l.s. planes)
are estimated using the full covariance matrix. The cell e.s.d.'s are taken
into account individually in the estimation of e.s.d.'s in distances, angles
and torsion angles; correlations between e.s.d.'s in cell parameters are only
used when they are defined by crystal symmetry. An approximate (isotropic)
treatment of cell e.s.d.'s is used for estimating e.s.d.'s involving l.s.
planes.
;
loop_
    _geom_bond_atom_site_label_1
    _geom_bond_atom_site_label_2
    _geom_bond_site_symmetry_2
    _geom_bond_distance
    _geom_bond_publ_flag
    O1 C8 . 1.2288(15) ?
    O2 N3 . 1.2364(13) ?
    O3 N3 . 1.2297(14) ?
    N1 C8 . 1.3668(15) ?
    N1 N2 . 1.3764(15) ?
    N1 H1 . 0.8906 ?
    N2 C9 . 1.2956(15) ?
    N3 C13 . 1.4667(17) ?
    C1 C2 . 1.3879(18) ?
    C1 C6 . 1.3947(17) ?
    C1 H1A . 0.9300 ?
    C2 C3 . 1.3969(17) ?
    C2 H2A . 0.9300 ?
    C3 C4 . 1.3964(18) ?
    C3 C16 . 1.5089(17) ?
    C4 C5 . 1.3945(18) ?
    C4 H4A . 0.9300 ?
    C5 C6 . 1.3971(17) ?
    C5 H5A . 0.9300 ?
    C6 C7 . 1.5232(17) ?
    C7 C8 . 1.5231(15) ?
    C7 C20 . 1.5328(18) ?
    C7 H7A . 0.9800 ?
    C9 C10 . 1.4860(18) ?
    C9 C21 . 1.5027(15) ?
    C10 C15 . 1.3962(17) ?
    C10 C11 . 1.4083(15) ?
    C11 C12 . 1.3819(18) ?
    C11 H11A . 0.9300 ?
    C12 C13 . 1.3910(17) ?
    C12 H12A . 0.9300 ?
    C13 C14 . 1.3892(16) ?
    C14 C15 . 1.3837(18) ?
    C14 H14A . 0.9300 ?
    C15 H15A . 0.9300 ?
    C16 C17 . 1.5465(17) ?
    C16 H16A . 0.9700 ?
    C16 H16B . 0.9700 ?
    C17 C18 . 1.5241(18) ?
    C17 C19 . 1.5315(17) ?
    C17 H17A . 0.9800 ?
    C18 H18A . 0.9600 ?
    C18 H18B . 0.9600 ?
    C18 H18C . 0.9600 ?
    C19 H19A . 0.9600 ?
    C19 H19B . 0.9600 ?
    C19 H19C . 0.9600 ?
    C20 H20A . 0.9600 ?
    C20 H20B . 0.9600 ?
    C20 H20C . 0.9600 ?
    C21 H21A . 0.9600 ?
    C21 H21B . 0.9600 ?
    C21 H21C . 0.9600 ?
loop_
    _geom_angle_atom_site_label_1
    _geom_angle_atom_site_label_2
    _geom_angle_atom_site_label_3
    _geom_angle_site_symmetry_1
    _geom_angle_site_symmetry_3
    _geom_angle
    _geom_angle_publ_flag
    C8 N1 N2 . . 120.30(9) ?
    C8 N1 H1 . . 116.9 ?
    N2 N1 H1 . . 122.5 ?
    C9 N2 N1 . . 116.84(10) ?
    O3 N3 O2 . . 123.84(12) ?
    O3 N3 C13 . . 118.43(10) ?
    O2 N3 C13 . . 117.73(10) ?
    C2 C1 C6 . . 121.19(11) ?
    C2 C1 H1A . . 119.4 ?
    C6 C1 H1A . . 119.4 ?
    C1 C2 C3 . . 121.25(12) ?
    C1 C2 H2A . . 119.4 ?
    C3 C2 H2A . . 119.4 ?
    C4 C3 C2 . . 117.64(11) ?
    C4 C3 C16 . . 122.38(11) ?
    C2 C3 C16 . . 119.96(12) ?
    C5 C4 C3 . . 121.14(11) ?
    C5 C4 H4A . . 119.4 ?
    C3 C4 H4A . . 119.4 ?
    C4 C5 C6 . . 120.94(12) ?
    C4 C5 H5A . . 119.5 ?
    C6 C5 H5A . . 119.5 ?
    C1 C6 C5 . . 117.83(11) ?
    C1 C6 C7 . . 120.37(11) ?
    C5 C6 C7 . . 121.72(11) ?
    C8 C7 C6 . . 110.83(9) ?
    C8 C7 C20 . . 109.81(11) ?
    C6 C7 C20 . . 111.38(10) ?
    C8 C7 H7A . . 108.2 ?
    C6 C7 H7A . . 108.2 ?
    C20 C7 H7A . . 108.2 ?
    O1 C8 N1 . . 119.05(10) ?
    O1 C8 C7 . . 122.79(11) ?
    N1 C8 C7 . . 118.16(11) ?
    N2 C9 C10 . . 115.30(10) ?
    N2 C9 C21 . . 123.58(12) ?
    C10 C9 C21 . . 121.11(10) ?
    C15 C10 C11 . . 118.33(11) ?
    C15 C10 C9 . . 120.84(10) ?
    C11 C10 C9 . . 120.81(11) ?
    C12 C11 C10 . . 120.94(11) ?
    C12 C11 H11A . . 119.5 ?
    C10 C11 H11A . . 119.5 ?
    C11 C12 C13 . . 118.92(10) ?
    C11 C12 H12A . . 120.5 ?
    C13 C12 H12A . . 120.5 ?
    C14 C13 C12 . . 121.66(12) ?
    C14 C13 N3 . . 118.64(11) ?
    C12 C13 N3 . . 119.70(10) ?
    C15 C14 C13 . . 118.61(11) ?
    C15 C14 H14A . . 120.7 ?
    C13 C14 H14A . . 120.7 ?
    C14 C15 C10 . . 121.51(10) ?
    C14 C15 H15A . . 119.2 ?
    C10 C15 H15A . . 119.2 ?
    C3 C16 C17 . . 113.56(10) ?
    C3 C16 H16A . . 108.9 ?
    C17 C16 H16A . . 108.9 ?
    C3 C16 H16B . . 108.9 ?
    C17 C16 H16B . . 108.9 ?
    H16A C16 H16B . . 107.7 ?
    C18 C17 C19 . . 110.81(10) ?
    C18 C17 C16 . . 110.33(10) ?
    C19 C17 C16 . . 111.19(11) ?
    C18 C17 H17A . . 108.1 ?
    C19 C17 H17A . . 108.1 ?
    C16 C17 H17A . . 108.1 ?
    C17 C18 H18A . . 109.5 ?
    C17 C18 H18B . . 109.5 ?
    H18A C18 H18B . . 109.5 ?
    C17 C18 H18C . . 109.5 ?
    H18A C18 H18C . . 109.5 ?
    H18B C18 H18C . . 109.5 ?
    C17 C19 H19A . . 109.5 ?
    C17 C19 H19B . . 109.5 ?
    H19A C19 H19B . . 109.5 ?
    C17 C19 H19C . . 109.5 ?
    H19A C19 H19C . . 109.5 ?
    H19B C19 H19C . . 109.5 ?
    C7 C20 H20A . . 109.5 ?
    C7 C20 H20B . . 109.5 ?
    H20A C20 H20B . . 109.5 ?
    C7 C20 H20C . . 109.5 ?
    H20A C20 H20C . . 109.5 ?
    H20B C20 H20C . . 109.5 ?
    C9 C21 H21A . . 109.5 ?
    C9 C21 H21B . . 109.5 ?
    H21A C21 H21B . . 109.5 ?
    C9 C21 H21C . . 109.5 ?
    H21A C21 H21C . . 109.5 ?
    H21B C21 H21C . . 109.5 ?
loop_
    _geom_torsion_atom_site_label_1
    _geom_torsion_atom_site_label_2
    _geom_torsion_atom_site_label_3
    _geom_torsion_atom_site_label_4
    _geom_torsion_site_symmetry_1
    _geom_torsion_site_symmetry_2
    _geom_torsion_site_symmetry_3
    _geom_torsion_site_symmetry_4
    _geom_torsion
    _geom_torsion_publ_flag
    C8 N1 N2 C9 . . . . 178.11(10) ?
    C6 C1 C2 C3 . . . . 1.07(17) ?
    C1 C2 C3 C4 . . . . -1.20(17) ?
    C1 C2 C3 C16 . . . . 177.46(10) ?
    C2 C3 C4 C5 . . . . 0.48(17) ?
    C16 C3 C4 C5 . . . . -178.13(10) ?
    C3 C4 C5 C6 . . . . 0.37(17) ?
    C2 C1 C6 C5 . . . . -0.19(16) ?
    C2 C1 C6 C7 . . . . 176.58(10) ?
    C4 C5 C6 C1 . . . . -0.52(16) ?
    C4 C5 C6 C7 . . . . -177.24(10) ?
    C1 C6 C7 C8 . . . . 120.04(12) ?
    C5 C6 C7 C8 . . . . -63.31(14) ?
    C1 C6 C7 C20 . . . . -117.38(12) ?
    C5 C6 C7 C20 . . . . 59.26(14) ?
    N2 N1 C8 O1 . . . . -175.54(10) ?
    N2 N1 C8 C7 . . . . 5.01(16) ?
    C6 C7 C8 O1 . . . . 96.99(14) ?
    C20 C7 C8 O1 . . . . -26.50(16) ?
    C6 C7 C8 N1 . . . . -83.58(13) ?
    C20 C7 C8 N1 . . . . 152.94(11) ?
    N1 N2 C9 C10 . . . . -178.57(9) ?
    N1 N2 C9 C21 . . . . 0.07(16) ?
    N2 C9 C10 C15 . . . . 163.79(11) ?
    C21 C9 C10 C15 . . . . -14.89(17) ?
    N2 C9 C10 C11 . . . . -14.87(16) ?
    C21 C9 C10 C11 . . . . 166.45(11) ?
    C15 C10 C11 C12 . . . . -1.73(17) ?
    C9 C10 C11 C12 . . . . 176.97(11) ?
    C10 C11 C12 C13 . . . . 1.28(18) ?
    C11 C12 C13 C14 . . . . -0.03(18) ?
    C11 C12 C13 N3 . . . . -179.31(11) ?
    O3 N3 C13 C14 . . . . 16.88(16) ?
    O2 N3 C13 C14 . . . . -162.63(11) ?
    O3 N3 C13 C12 . . . . -163.82(11) ?
    O2 N3 C13 C12 . . . . 16.67(16) ?
    C12 C13 C14 C15 . . . . -0.72(18) ?
    N3 C13 C14 C15 . . . . 178.56(10) ?
    C13 C14 C15 C10 . . . . 0.24(18) ?
    C11 C10 C15 C14 . . . . 0.95(17) ?
    C9 C10 C15 C14 . . . . -177.74(11) ?
    C4 C3 C16 C17 . . . . 101.68(13) ?
    C2 C3 C16 C17 . . . . -76.91(14) ?
    C3 C16 C17 C18 . . . . 166.22(11) ?
    C3 C16 C17 C19 . . . . -70.42(14) ?
loop_
    _geom_hbond_atom_site_label_D
    _geom_hbond_atom_site_label_H
    _geom_hbond_atom_site_label_A
    _geom_hbond_site_symmetry_A
    _geom_hbond_distance_DH
    _geom_hbond_distance_HA
    _geom_hbond_distance_DA
    _geom_hbond_angle_DHA
    _geom_hbond_publ_flag
    N1 H1 O1 3_687 0.89 2.13 3.0012(16) 167 y
    C1 H1A O2 2_656 0.93 2.58 3.4118(15) 149 y
    C16 H16B Cg1 3_777 0.97 2.88 3.6113(16) 133 y
    C18 H18B Cg2 4_665 0.96 2.99 3.9348(16) 167 y
    C21 H21C Cg1 3_677 0.96 2.80 3.5600(16) 137 y
