# Supplementary material for: 2-(4-Isobutyl­phen­yl)-N′-[1-(4-nitro­phen­yl)ethyl­idene]propanohydrazide
Source: Acta Crystallogr Sect E Struct Rep Online. 2009 Feb 4;65(Pt 3):o445. doi: 10.1107/S1600536809003420 (PMC2968536; doi:10.1107/S1600536809003420)
Supplement: Supplementary file 2 [file e-65-0o445-Isup2.hkl]

# 
# h,k,l, Fc-squared, Fo-squared, sigma(Fo-squared) and status flag 
# 
data_I
_shelx_title ' hz5m                   R =  New: P21/c' 
_shelx_refln_list_code          4 
_shelx_F_calc_maximum      181.92 
_exptl_crystal_F_000       784.00 
_reflns_d_resolution_high  0.7108 
 
loop_ 
 _symmetry_equiv_pos_as_xyz 
 'x, y, z' 
 '-x, y+1/2, -z+1/2' 
 '-x, -y, -z' 
 'x, -y-1/2, z-1/2' 
 
_cell_length_a    13.7343 
_cell_length_b     7.9039 
_cell_length_c    20.8408 
_cell_angle_alpha  90.000 
_cell_angle_beta  122.677 
_cell_angle_gamma  90.000 
 
_shelx_F_squared_multiplier     1.000 
 
loop_ 
 _refln_index_h 
 _refln_index_k 
 _refln_index_l 
 _refln_F_squared_calc 
 _refln_F_squared_meas 
 _refln_F_squared_sigma 
 _refln_observed_status 
   2   0   0      449.59      438.82     10.87 o 
   3   0   0    27784.45    28423.59    487.59 o 
   4   0   0      145.92      204.63      8.70 o 
   5   0   0      161.97      195.60      8.04 o 
   6   0   0       37.30       32.80      3.60 o 
   7   0   0       14.72       22.49      2.43 o 
   8   0   0      395.49      427.26      8.92 o 
   9   0   0     2282.94     2254.48     30.50 o 
  10   0   0       74.54       79.28      5.51 o 
  11   0   0      599.80      612.70     14.75 o 
  12   0   0     1803.62     1831.53     33.93 o 
  13   0   0      225.62      229.61     10.73 o 
  14   0   0       88.59       80.38      9.88 o 
  15   0   0      116.30      108.52      8.89 o 
  16   0   0        1.53        0.77      4.74 o 
   1   1   0     3854.00     3663.78     94.68 o 
   2   1   0      288.91      280.41      5.38 o 
   3   1   0      660.75      637.15     12.79 o 
   4   1   0       47.57       57.59      3.09 o 
   5   1   0       17.23       18.26      1.38 o 
   6   1   0      110.89      121.87      2.92 o 
   7   1   0       13.69       18.20      1.61 o 
   8   1   0      125.58      142.82      4.60 o 
   9   1   0      407.24      455.46      7.27 o 
  10   1   0        0.31        6.33      1.69 o 
  11   1   0      478.49      460.84      9.60 o 
  12   1   0       17.82       18.52      3.05 o 
  13   1   0      143.12      141.30      6.13 o 
  14   1   0        5.53        1.51      2.63 o 
  15   1   0       32.66       23.91      4.97 o 
  16   1   0      100.46       95.07      8.89 o 
   0   2   0      180.40      174.18      7.32 o 
   1   2   0      395.03      422.96     10.36 o 
   2   2   0     1874.79     1904.55     66.36 o 
   3   2   0      861.35      801.60     17.20 o 
   4   2   0     5129.62     5422.75     62.05 o 
   5   2   0       33.79       48.83      2.56 o 
   6   2   0      914.48      981.29     11.42 o 
   7   2   0      532.33      625.34      8.92 o 
   8   2   0      462.37      485.60      7.58 o 
   9   2   0      222.41      233.56      4.83 o 
  10   2   0        1.51        4.23      1.87 o 
  11   2   0       85.00       86.86      4.65 o 
  12   2   0      174.31      188.69      8.69 o 
  13   2   0      122.44      111.38     10.66 o 
  14   2   0        0.42        5.66      4.46 o 
  15   2   0       99.54       97.95      9.74 o 
  16   2   0        0.00        0.15      5.11 o 
   1   3   0      778.41      810.20     15.34 o 
   2   3   0      637.88      629.61      9.44 o 
   3   3   0        3.23        2.20      1.32 o 
   4   3   0      937.71     1061.03     19.94 o 
   5   3   0     2220.69     2107.27     27.76 o 
   6   3   0      109.86      117.59      4.34 o 
   7   3   0       34.09       45.64      2.68 o 
   8   3   0        0.20        1.60      1.64 o 
   9   3   0      110.59      111.27      6.04 o 
  10   3   0        5.94        8.40      3.34 o 
  11   3   0        6.98        8.59      3.29 o 
  12   3   0      738.66      781.05     35.13 o 
  13   3   0      271.01      260.93     20.64 o 
  14   3   0        0.20       -3.49      4.34 o 
  15   3   0      154.00      146.06     11.62 o 
   0   4   0     1224.69     1268.26     32.40 o 
   1   4   0     2332.65     2669.73     46.96 o 
   2   4   0      520.91      551.72      9.35 o 
   3   4   0      336.31      364.18      7.31 o 
   4   4   0      933.00     1009.56     13.81 o 
   5   4   0       78.17       75.05      3.68 o 
   6   4   0        6.15        7.77      2.35 o 
   7   4   0      242.78      253.73      8.00 o 
   8   4   0       28.07       23.43      3.61 o 
   9   4   0      107.41       99.64      8.74 o 
  10   4   0        2.64        5.02      4.62 o 
  11   4   0       28.12       35.44      4.93 o 
  12   4   0       14.48       23.59      5.97 o 
  13   4   0      129.18      130.75      9.44 o 
  14   4   0        2.06        1.94      4.49 o 
  15   4   0       75.83       75.19      9.72 o 
   1   5   0       76.12       74.19      8.10 o 
   2   5   0       14.86       20.79      2.15 o 
   3   5   0     1466.08     1549.53     21.71 o 
   4   5   0        4.10        5.52      2.25 o 
   5   5   0       69.68       57.15      5.10 o 
   6   5   0      698.44      751.50     17.55 o 
   7   5   0       16.50       18.51      3.97 o 
   8   5   0      270.43      254.44     14.13 o 
   9   5   0      157.25      116.30     13.13 o 
  10   5   0       29.16       49.32     10.31 o 
  11   5   0       48.72       70.71     20.61 o 
  12   5   0      139.36      154.17     11.86 o 
  13   5   0       43.99       39.62      7.73 o 
  14   5   0       44.64       48.63      9.29 o 
   0   6   0        3.15       10.49      6.65 o 
   1   6   0        0.00        3.91      5.55 o 
   2   6   0      650.18      643.06     17.94 o 
   3   6   0       79.97       95.97      5.68 o 
   4   6   0      662.84      630.46     23.98 o 
   5   6   0        5.36        3.22      3.62 o 
   6   6   0      228.91      254.62     13.13 o 
   7   6   0       80.29       98.29     11.30 o 
   8   6   0       86.97       83.19     14.72 o 
   9   6   0        4.32       17.30      7.00 o 
  10   6   0       19.91       13.78      6.81 o 
  11   6   0       35.00       49.52     10.85 o 
  12   6   0       39.43       49.79     11.70 o 
  13   6   0       25.23       28.70     10.77 o 
   1   7   0      415.71      386.46     29.43 o 
   2   7   0        0.72       -1.70      4.42 o 
   3   7   0       56.28       45.36      4.95 o 
   4   7   0       69.24       75.80      6.73 o 
   5   7   0        0.12        1.94      5.38 o 
   6   7   0       16.30       14.40      7.18 o 
   7   7   0      151.38      158.19     17.27 o 
   8   7   0      302.26      257.68     21.68 o 
   9   7   0        0.00       10.29      8.02 o 
  10   7   0      314.31      371.96     29.47 o 
  11   7   0       64.86      129.79     26.29 o 
  12   7   0      100.29      136.45     17.89 o 
   2   8   0        0.01        0.65      5.06 o 
   3   8   0      128.16      125.47      8.65 o 
   4   8   0      173.03      177.73     13.36 o 
   5   8   0       65.50       64.91     10.09 o 
   6   8   0       38.56       39.66      9.89 o 
   7   8   0       47.55       33.78      9.86 o 
   8   8   0      251.75      265.49     23.02 o 
   9   8   0        1.20        8.12      9.45 o 
  10   8   0       73.33       80.41     17.07 o 
  11   8   0        2.05       21.38     11.36 o 
   1   9   0        4.81       13.13      9.15 o 
   3   9   0      213.78      240.54     13.30 o 
   4   9   0       54.24       55.49      8.85 o 
   5   9   0        0.18       -2.54      5.48 o 
   6   9   0       47.64       49.68     11.12 o 
   7   9   0      225.13      264.36     21.95 o 
   8   9   0       37.67       37.45     12.29 o 
   9   9   0       10.91        9.45      9.45 o 
   4  10   0       31.00       22.85      7.02 o 
   5  10   0       46.38       60.50     10.59 o 
   6  10   0        0.04       -3.64      6.65 o 
   7  10   0        5.54       14.90      9.39 o 
 -16   1   1       58.90       57.64      6.83 o 
 -15   1   1        9.62        3.02      3.43 o 
 -14   1   1       65.90       67.20      4.86 o 
 -13   1   1      246.98      252.44      7.60 o 
 -12   1   1      597.25      596.24     15.39 o 
 -11   1   1        0.34        5.88      2.37 o 
 -10   1   1        0.67        3.18      1.49 o 
  -9   1   1       99.47       97.83      3.45 o 
  -8   1   1       33.50       28.72      2.06 o 
  -7   1   1       44.31       55.33      2.26 o 
  -6   1   1       74.86      117.61      2.79 o 
  -5   1   1      563.60      583.98      7.25 o 
  -4   1   1      571.93      601.17     12.79 o 
  -3   1   1     6591.66     6684.28     97.54 o 
  -2   1   1      126.58      114.51      2.64 o 
  -1   1   1     4789.67     4713.57     84.35 o 
   0   1   1     1316.31     1295.96     28.45 o 
   1   1   1      866.31      832.33     15.44 o 
   2   1   1     1148.73     1196.86     17.43 o 
   3   1   1      834.75      847.72     13.85 o 
   4   1   1      216.11      241.77      4.42 o 
   5   1   1      284.73      298.13      4.33 o 
   6   1   1        6.71        8.24      1.24 o 
   7   1   1       17.49       35.46      2.11 o 
   8   1   1       13.61        6.68      1.55 o 
   9   1   1      119.23      117.51      4.08 o 
  10   1   1      758.57      770.13     11.60 o 
  11   1   1       46.15       39.97      3.93 o 
  12   1   1       27.28       23.30      3.13 o 
  13   1   1       21.10       22.12      3.52 o 
  14   1   1       55.23       51.37      5.89 o 
  15   1   1       58.71       53.83      6.21 o 
 -16   2   1      376.67      429.99     22.78 o 
 -15   2   1       86.52       99.46     15.01 o 
 -14   2   1      274.21      283.98     13.28 o 
 -13   2   1       21.90       14.93      3.58 o 
 -12   2   1      430.21      395.86      9.25 o 
 -11   2   1        0.14        1.59      2.84 o 
 -10   2   1       11.08       10.49      1.72 o 
  -9   2   1       19.23       17.68      2.61 o 
  -8   2   1       69.05       64.14      3.06 o 
  -7   2   1     1210.26     1319.25     14.68 o 
  -6   2   1       71.87       78.69      2.74 o 
  -5   2   1     2943.01     3278.96     32.69 o 
  -4   2   1      342.62      364.41      7.19 o 
  -3   2   1       56.60       59.95      2.49 o 
  -2   2   1      565.75      531.68     16.15 o 
  -1   2   1     2859.98     2629.02     41.74 o 
   0   2   1     2247.00     2174.14     36.87 o 
   1   2   1       52.40       53.64      3.51 o 
   2   2   1     1025.83     1029.91     15.27 o 
   3   2   1      398.39      368.55      7.41 o 
   4   2   1     1807.38     1895.41     22.15 o 
   5   2   1      208.43      247.99     11.39 o 
   6   2   1     1697.39     1709.66     16.48 o 
   7   2   1      109.88      139.71      3.73 o 
   8   2   1       14.41        8.54      1.42 o 
   9   2   1      272.23      262.79      5.94 o 
  10   2   1       21.42       22.22      2.73 o 
  11   2   1       31.12       29.30      3.32 o 
  12   2   1       10.05        8.21      2.77 o 
  13   2   1      184.73      187.84      8.38 o 
  14   2   1      183.59      153.24     19.81 o 
  15   2   1      191.76      193.60     12.67 o 
 -16   3   1      112.83      101.63     15.42 o 
 -15   3   1       33.07       25.92      6.48 o 
 -14   3   1        2.44        0.18      3.99 o 
 -13   3   1      167.09      182.78     12.72 o 
 -12   3   1      405.55      401.98     11.65 o 
 -11   3   1       67.24       66.10      5.26 o 
 -10   3   1        0.07        4.11      2.24 o 
  -9   3   1       22.88       23.45      3.13 o 
  -8   3   1      558.64      588.47     11.28 o 
  -7   3   1      423.29      421.58      7.90 o 
  -6   3   1        5.72        5.51      2.04 o 
  -5   3   1      823.18      872.90     14.54 o 
  -4   3   1      155.79      187.86      4.46 o 
  -3   3   1      658.53      634.11     11.07 o 
  -2   3   1        0.19        0.02      0.98 o 
  -1   3   1     1085.99     1130.79     32.34 o 
   0   3   1      849.92      896.91     16.49 o 
   1   3   1     1193.67     1220.73     17.10 o 
   2   3   1       49.15       38.95      2.76 o 
   3   3   1     1371.60     1353.19     16.93 o 
   4   3   1        0.10       -1.35      1.44 o 
   5   3   1      129.65      133.87      4.97 o 
   6   3   1      171.73      184.25      4.79 o 
   7   3   1      642.65      689.00     10.75 o 
   8   3   1      395.05      374.90      8.93 o 
   9   3   1        6.37       10.00      3.70 o 
  10   3   1       34.61       35.36      5.62 o 
  11   3   1       32.38       33.97      4.93 o 
  12   3   1       55.07       43.32     11.66 o 
  13   3   1       21.36       28.87      6.62 o 
  14   3   1      141.56      144.96     11.30 o 
  15   3   1       11.79       15.47      7.54 o 
 -15   4   1        4.75        4.11      4.79 o 
 -14   4   1       26.03       16.49      5.16 o 
 -13   4   1        0.22        5.07      4.48 o 
 -12   4   1       11.14       10.29      3.90 o 
 -11   4   1       25.51       21.04      5.29 o 
 -10   4   1        0.00        4.18      2.86 o 
  -9   4   1      205.17      187.44      7.97 o 
  -8   4   1      802.18      776.88     15.61 o 
  -7   4   1       23.53       18.41      4.20 o 
  -6   4   1       27.95       23.72      3.15 o 
  -5   4   1       45.33       34.73      4.02 o 
  -4   4   1      485.44      482.68      9.12 o 
  -3   4   1      314.54      338.86      6.97 o 
  -2   4   1       84.32       63.16      3.84 o 
  -1   4   1        3.95        1.42      2.26 o 
   0   4   1      393.86      465.47     20.00 o 
   1   4   1      686.73      768.60     10.93 o 
   2   4   1     2775.30     2944.62     39.66 o 
   3   4   1       12.43        9.61      2.06 o 
   4   4   1        5.00        4.97      1.82 o 
   5   4   1      319.88      285.86      6.53 o 
   6   4   1       85.27       82.28      4.62 o 
   7   4   1       98.82       92.02      7.83 o 
   8   4   1        0.22        2.05      4.10 o 
   9   4   1      343.30      308.61     11.70 o 
  10   4   1      118.55      140.76     10.00 o 
  11   4   1      158.08      161.75     11.55 o 
  12   4   1       76.47       85.29     15.44 o 
  13   4   1       70.46       69.12      7.87 o 
  14   4   1        0.84        3.21      4.78 o 
 -14   5   1       13.54       12.96      6.27 o 
 -13   5   1       17.33       25.29      6.76 o 
 -12   5   1        3.70        5.94      4.94 o 
 -11   5   1       52.01       47.07     10.31 o 
 -10   5   1      168.64      132.90     14.41 o 
  -9   5   1      216.67      246.39     17.55 o 
  -8   5   1       63.48       49.48      6.02 o 
  -7   5   1      391.53      394.70     12.68 o 
  -6   5   1      139.00      125.14      7.32 o 
  -5   5   1      283.33      312.16      7.09 o 
  -4   5   1      395.98      433.59      9.62 o 
  -3   5   1      130.09      133.02      4.44 o 
  -2   5   1        0.22        1.33      1.52 o 
  -1   5   1      247.93      256.43     13.49 o 
   0   5   1      370.04      296.18     29.29 o 
   1   5   1      640.97      697.93     12.09 o 
   2   5   1      432.13      470.92      9.13 o 
   3   5   1       26.55       31.99      3.43 o 
   4   5   1      983.49      953.82     14.45 o 
   5   5   1      369.59      344.69     16.05 o 
   6   5   1     1150.19     1172.88     34.77 o 
   7   5   1      928.95      882.91     42.74 o 
   8   5   1      323.43      285.51     15.02 o 
   9   5   1        0.28        0.15      4.79 o 
  10   5   1        3.30        1.80      5.63 o 
  11   5   1       41.99       52.92      7.84 o 
  12   5   1       15.54        9.82      5.33 o 
  13   5   1       21.52       16.29      6.73 o 
  14   5   1        3.40       13.41      7.50 o 
 -14   6   1        0.91        3.21      6.02 o 
 -13   6   1      113.98      105.24     31.75 o 
 -12   6   1        1.13        3.96      6.70 o 
 -11   6   1       94.54      101.68     17.79 o 
 -10   6   1       54.65       51.67      9.91 o 
  -9   6   1      273.27      246.32     17.42 o 
  -8   6   1       98.62      100.63     11.83 o 
  -7   6   1       59.78       68.40      6.61 o 
  -6   6   1      151.39      126.80      8.05 o 
  -5   6   1      821.98      844.56     21.16 o 
  -4   6   1     1264.43     1194.49     21.21 o 
  -3   6   1      859.13      833.09     15.54 o 
  -2   6   1     1135.58     1186.36     48.52 o 
  -1   6   1     1032.50     1009.15     46.04 o 
   0   6   1      197.98      177.98     12.37 o 
   1   6   1        4.69        5.03      2.46 o 
   2   6   1      401.34      408.34      9.09 o 
   3   6   1      129.82      102.37      9.90 o 
   4   6   1      643.71      602.62     16.63 o 
   5   6   1      880.28      874.45     28.53 o 
   6   6   1      729.04      623.44     28.65 o 
   7   6   1       59.89       45.97      8.98 o 
   8   6   1        5.77        0.86      5.55 o 
   9   6   1       13.63       22.65     13.98 o 
  10   6   1       81.72      106.59     15.62 o 
  11   6   1        1.82       -5.96      5.83 o 
  12   6   1       24.49       38.34     10.97 o 
  13   6   1       57.44       63.13     13.50 o 
 -12   7   1        1.22        9.14      7.61 o 
 -11   7   1       94.48       97.13     14.43 o 
 -10   7   1       15.60       18.84      7.67 o 
  -9   7   1       10.49       15.91      6.94 o 
  -8   7   1       29.92        8.82      7.52 o 
  -7   7   1      367.95      357.10     23.25 o 
  -6   7   1      204.90      180.07     15.37 o 
  -5   7   1        3.04        0.83      3.54 o 
  -4   7   1        6.13        4.69      5.77 o 
  -3   7   1        3.22        5.59      2.69 o 
  -2   7   1     2399.49     2407.40     34.40 o 
  -1   7   1       49.35       28.10     10.76 o 
   1   7   1      374.83      355.48     36.35 o 
   2   7   1      881.29      830.03     18.96 o 
   3   7   1       98.02      105.02      7.21 o 
   4   7   1       65.94       65.13      8.18 o 
   5   7   1       31.23       31.84      8.39 o 
   6   7   1       13.02       16.00      8.12 o 
   7   7   1       45.89       34.74     10.46 o 
   8   7   1      170.55      159.69     18.91 o 
   9   7   1        0.18       10.89      8.59 o 
  10   7   1       87.96       97.92     18.44 o 
  11   7   1      302.85      379.75     32.14 o 
  12   7   1       79.77       98.82     21.55 o 
 -11   8   1        8.39       -2.34      7.58 o 
 -10   8   1        1.93        8.59      8.42 o 
  -9   8   1       55.09       44.20     13.36 o 
  -8   8   1       92.74       95.61     15.13 o 
  -7   8   1        2.69        7.58      6.65 o 
  -6   8   1       23.69       13.96      7.05 o 
  -5   8   1        4.80        2.20      5.04 o 
  -4   8   1      135.59      112.31      8.73 o 
  -3   8   1       98.57      101.52     13.66 o 
  -2   8   1      123.01      118.55      7.34 o 
  -1   8   1        0.74        8.05      9.02 o 
   2   8   1        9.29        8.29      3.42 o 
   3   8   1      122.77      117.66     10.22 o 
   4   8   1        0.14       -2.34      4.88 o 
   5   8   1       28.50       28.30      8.45 o 
   6   8   1      179.79      190.46     17.07 o 
   7   8   1       41.42       41.19     11.49 o 
   8   8   1      243.31      282.06     23.92 o 
   9   8   1       66.02       78.01     16.34 o 
  10   8   1      100.71      117.73     20.48 o 
  -9   9   1       33.52       32.44     12.93 o 
  -8   9   1        0.02       -2.61      7.25 o 
  -7   9   1      252.97      247.55     20.65 o 
  -6   9   1        7.61        9.45      6.95 o 
  -5   9   1       31.11       29.73      8.32 o 
  -4   9   1       72.81       77.67      9.65 o 
  -2   9   1       27.57       36.11     11.96 o 
   3   9   1       14.71       12.09      5.45 o 
   4   9   1       21.98       27.83      7.68 o 
   5   9   1       71.11       53.49     10.26 o 
   6   9   1        1.29       -1.30      6.71 o 
   7   9   1      301.49      333.58     25.12 o 
   8   9   1       14.26       14.23      9.79 o 
   9   9   1      222.98      255.50     26.33 o 
  -7  10   1        4.57       10.42      8.42 o 
  -6  10   1      110.69      113.82     14.27 o 
  -5  10   1       54.17       82.95     11.26 o 
  -4  10   1       96.54      112.35     10.62 o 
  -1  10   1        0.10        6.85     10.62 o 
   3  10   1        1.09       10.29      5.35 o 
   4  10   1       28.85       36.15      8.69 o 
   5  10   1       90.19      101.23     12.83 o 
   6  10   1       22.15       26.53     10.16 o 
 -16   0   2        0.29       -0.22      5.16 o 
 -15   0   2       43.28       36.30      6.10 o 
 -14   0   2        3.86        0.83      3.78 o 
 -13   0   2       58.83       50.81      6.05 o 
 -12   0   2      693.32      704.92     16.44 o 
 -11   0   2       85.40       94.94      7.91 o 
 -10   0   2       21.54       19.36      3.55 o 
  -9   0   2      526.35      494.15     10.68 o 
  -8   0   2      197.87      213.28      8.21 o 
  -7   0   2     1716.02     1724.07     21.03 o 
  -6   0   2     1231.99     1255.10     17.17 o 
  -5   0   2      195.28      207.16      4.99 o 
  -4   0   2       72.57       98.45      6.35 o 
  -3   0   2    21678.00    21261.97    367.71 o 
  -2   0   2     2679.32     2645.05     48.64 o 
  -1   0   2      947.91      820.16     20.91 o 
   1   0   2     3003.48     3025.13     55.22 o 
   2   0   2     2365.72     2471.64     46.87 o 
   3   0   2      420.60      380.45     11.73 o 
   4   0   2       62.41       74.51      3.40 o 
   5   0   2      400.01      438.07      8.62 o 
   6   0   2      124.70      119.83      4.25 o 
   7   0   2       19.60       15.61      2.86 o 
   8   0   2      162.87      176.39      8.27 o 
   9   0   2     1459.65     1484.51     22.83 o 
  10   0   2       12.39        7.02      3.74 o 
  11   0   2      256.21      247.19     16.60 o 
  12   0   2       25.31       34.47      5.48 o 
  13   0   2      203.64      188.10     11.50 o 
  14   0   2       31.48       20.89      5.98 o 
  15   0   2        2.21        1.63      4.89 o 
 -16   1   2      213.53      195.41      8.98 o 
 -15   1   2      113.95      107.95      7.85 o 
 -14   1   2      107.92      110.28      5.61 o 
 -13   1   2      777.34      742.33     12.67 o 
 -12   1   2      153.96      158.06      5.42 o 
 -11   1   2       97.37      103.75      4.48 o 
 -10   1   2        8.68        8.78      2.45 o 
  -9   1   2      446.87      437.12      7.42 o 
  -8   1   2      437.07      513.03      7.18 o 
  -7   1   2        4.29        3.25      1.04 o 
  -6   1   2       71.71       85.22      2.41 o 
  -5   1   2      633.73      703.87      9.03 o 
  -4   1   2     2339.27     2552.52     43.18 o 
  -3   1   2     2131.30     2060.78     27.41 o 
  -2   1   2     2258.44     2226.53     32.88 o 
  -1   1   2      658.34      646.21     20.28 o 
   0   1   2     3400.99     3231.30     42.06 o 
   1   1   2     4887.69     4903.10     58.02 o 
   2   1   2     8462.10     8717.00    159.31 o 
   3   1   2      623.49      694.20     15.23 o 
   4   1   2     5265.83     5648.42     45.45 o 
   5   1   2      497.03      589.11      6.79 o 
   6   1   2     1124.76     1157.03     11.42 o 
   7   1   2      632.10      628.17      8.19 o 
   8   1   2     1403.70     1436.17     14.95 o 
   9   1   2     1014.60     1012.81     12.81 o 
  10   1   2        1.79        0.89      1.72 o 
  11   1   2       53.76       50.98      3.80 o 
  12   1   2      175.75      161.20      6.40 o 
  13   1   2        0.38        4.70      2.89 o 
  14   1   2        0.26        0.74      3.50 o 
  15   1   2        6.07        5.51      4.19 o 
 -16   2   2        3.16        1.70      4.80 o 
 -15   2   2       37.92       34.35      8.84 o 
 -14   2   2        1.27        4.52      2.95 o 
 -13   2   2      127.70      129.54      6.48 o 
 -12   2   2       57.79       55.49      4.06 o 
 -11   2   2      103.29      110.86      6.24 o 
 -10   2   2      314.28      313.08      5.81 o 
  -9   2   2      453.74      498.20      8.47 o 
  -8   2   2      702.94      697.69      9.09 o 
  -7   2   2     1219.47     1288.83     13.30 o 
  -6   2   2     4284.88     4598.24     44.77 o 
  -5   2   2     4480.54     4570.98     40.75 o 
  -4   2   2       73.67       64.72      3.63 o 
  -3   2   2      650.61      659.11     12.77 o 
  -2   2   2      259.06      254.58     10.16 o 
  -1   2   2     1589.76     1528.71     32.22 o 
   0   2   2     1802.31     1880.84     26.80 o 
   1   2   2     1598.04     1644.63     31.36 o 
   2   2   2       60.92       60.16      2.93 o 
   3   2   2     1157.98     1188.97     35.76 o 
   4   2   2     1103.10     1179.91     18.56 o 
   5   2   2      654.20      716.09     10.14 o 
   6   2   2      569.11      592.68      7.31 o 
   7   2   2       28.69       30.73      2.31 o 
   8   2   2      141.48      129.62      3.93 o 
   9   2   2       53.67       50.57      3.47 o 
  10   2   2       26.33       25.68      2.95 o 
  11   2   2       20.37       19.31      3.19 o 
  12   2   2        1.29        5.68      3.03 o 
  13   2   2       12.29       11.58      5.00 o 
  14   2   2      274.01      267.99     15.16 o 
  15   2   2        0.85       -0.96      5.31 o 
 -16   3   2       37.52       30.92      7.19 o 
 -15   3   2      298.82      312.99     15.45 o 
 -14   3   2        0.44        1.34      3.89 o 
 -13   3   2       14.41       19.08      5.29 o 
 -12   3   2      209.30      191.39      8.27 o 
 -11   3   2      578.42      563.18     12.63 o 
 -10   3   2      204.14      201.56      7.10 o 
  -9   3   2      426.90      450.09      9.19 o 
  -8   3   2      223.22      213.64      5.79 o 
  -7   3   2      188.82      203.21      5.25 o 
  -6   3   2      162.54      191.86      6.37 o 
  -5   3   2      458.16      516.98     10.64 o 
  -4   3   2      183.10      180.04      4.23 o 
  -3   3   2       73.97       96.42      4.19 o 
  -2   3   2      352.36      297.04      5.17 o 
  -1   3   2     1137.86     1277.97     30.44 o 
   0   3   2      119.10      124.81      5.22 o 
   1   3   2     1510.86     1807.02     23.55 o 
   2   3   2     1379.79     1469.15     34.79 o 
   3   3   2        0.86        1.59      1.45 o 
   4   3   2      207.67      202.25      5.65 o 
   5   3   2       49.61       49.88      3.65 o 
   6   3   2      159.53      164.49      4.58 o 
   7   3   2      119.34      146.52      7.85 o 
   8   3   2      359.73      367.60      9.03 o 
   9   3   2      280.11      275.97      9.22 o 
  10   3   2      164.93      139.71     10.05 o 
  11   3   2       43.78       45.39      5.54 o 
  12   3   2       71.82       59.91      6.90 o 
  13   3   2       22.35       15.49      5.33 o 
  14   3   2      322.88      345.69     19.49 o 
 -15   4   2       85.16       88.73      8.87 o 
 -14   4   2       28.35       29.10      5.83 o 
 -13   4   2        0.97        8.39      3.71 o 
 -12   4   2       62.85       47.77      5.93 o 
 -11   4   2        5.14        6.25      3.47 o 
 -10   4   2      299.53      275.74      9.78 o 
  -9   4   2      477.53      532.33     12.89 o 
  -8   4   2        2.58        2.85      2.58 o 
  -7   4   2        8.33       12.16      2.76 o 
  -6   4   2      898.17      865.94     15.81 o 
  -5   4   2      152.19      151.50      4.72 o 
  -4   4   2      360.61      401.03      8.20 o 
  -3   4   2        0.77        0.88      1.39 o 
  -2   4   2     2111.71     2329.69     33.81 o 
  -1   4   2        0.33       -1.49      1.73 o 
   0   4   2     2219.16     2498.81     38.24 o 
   1   4   2     1318.11     1384.55     17.32 o 
   2   4   2        0.17       -0.42      1.74 o 
   3   4   2       89.97       74.80      3.24 o 
   4   4   2      393.28      390.99      7.39 o 
   5   4   2        0.66        1.73      1.35 o 
   6   4   2       12.93        8.41      3.06 o 
   7   4   2       26.51       15.12      4.95 o 
   8   4   2      234.55      237.52      8.48 o 
   9   4   2       94.78       77.45      7.07 o 
  10   4   2      198.59      244.95     10.23 o 
  11   4   2        2.26       11.66      4.95 o 
  12   4   2       78.03       95.33      8.33 o 
  13   4   2      339.17      388.04     15.85 o 
  14   4   2       12.90       25.88      6.39 o 
 -15   5   2       19.54       23.27      6.21 o 
 -14   5   2       48.65       56.57      9.19 o 
 -13   5   2        5.48        3.96      4.93 o 
 -12   5   2       14.22       18.29      5.40 o 
 -11   5   2       15.50        7.87      6.24 o 
 -10   5   2      105.22       97.52      9.37 o 
  -9   5   2      371.20      354.88     13.25 o 
  -8   5   2        6.44        5.31      3.29 o 
  -7   5   2       68.16       69.96      5.25 o 
  -6   5   2      346.89      315.12      9.39 o 
  -5   5   2       21.09       23.75      3.26 o 
  -4   5   2       18.77       14.00      2.32 o 
  -3   5   2      872.22      927.55     13.60 o 
  -2   5   2       48.78       52.47      3.12 o 
   0   5   2       16.29       14.88      3.61 o 
   1   5   2        1.02        1.02      1.24 o 
   2   5   2      213.90      206.27      6.00 o 
   3   5   2      304.39      273.99      8.28 o 
   4   5   2       94.43       99.59      4.75 o 
   5   5   2      384.66      358.01     14.31 o 
   6   5   2     4428.90     4232.39     76.91 o 
   7   5   2      139.26      165.77     13.54 o 
   8   5   2       15.81       22.33      7.40 o 
   9   5   2       96.44       95.78     12.86 o 
  10   5   2      180.41      197.00     17.89 o 
  11   5   2        4.37       10.62      4.80 o 
  12   5   2       40.24       46.03      8.15 o 
  13   5   2       40.24       35.36      8.32 o 
 -14   6   2      385.80      440.68     28.83 o 
 -13   6   2        0.93       -0.66      6.66 o 
 -12   6   2        1.90        4.81      6.39 o 
 -11   6   2      306.28      304.31     20.93 o 
 -10   6   2      246.86      238.95     18.59 o 
  -9   6   2      160.99      185.60     21.67 o 
  -8   6   2       12.49        7.08      4.18 o 
  -7   6   2      129.87      119.09      8.13 o 
  -6   6   2      368.30      382.30     13.95 o 
  -5   6   2     2725.25     2559.15     41.14 o 
  -4   6   2      206.69      216.00      7.71 o 
  -3   6   2      111.52      101.76      4.31 o 
  -2   6   2      126.37      111.62      5.96 o 
  -1   6   2      272.20        1.07      3.81 o 
   0   6   2        7.49       13.40      6.82 o 
   1   6   2      338.32      345.86      8.68 o 
   2   6   2     1343.80     1361.34     27.94 o 
   3   6   2     1121.19     1075.94     31.97 o 
   4   6   2      408.80      375.58     10.28 o 
   5   6   2        7.25        3.64      4.63 o 
   6   6   2      308.65      244.67     15.79 o 
   7   6   2     1266.40     1253.30     50.41 o 
   8   6   2      222.83      247.42     18.04 o 
   9   6   2       18.21       11.48      7.17 o 
  10   6   2       61.20       45.05     10.90 o 
  11   6   2       66.96       57.68     15.62 o 
  12   6   2      129.55      134.72     17.86 o 
 -13   7   2       75.66       69.45     14.13 o 
 -12   7   2      308.40      253.02     21.94 o 
 -11   7   2       14.96       10.26      6.91 o 
 -10   7   2       17.67       19.67      7.80 o 
  -9   7   2      511.84      543.30     25.25 o 
  -8   7   2      361.80      325.00     28.88 o 
  -7   7   2       53.67       54.12     10.99 o 
  -6   7   2      171.74      173.04     11.41 o 
  -5   7   2      395.26      384.87     13.83 o 
  -4   7   2      130.25      128.21      6.57 o 
  -3   7   2     1404.99     1390.33     22.94 o 
  -2   7   2       67.41       72.68      4.60 o 
  -1   7   2        6.53       -0.87      5.14 o 
   0   7   2      580.16      545.12     32.31 o 
   1   7   2       99.55      107.07      4.83 o 
   2   7   2        6.00        4.29      2.99 o 
   3   7   2      443.12      437.74     22.30 o 
   4   7   2      290.77      268.97     24.24 o 
   5   7   2        7.25        4.61      6.15 o 
   6   7   2       14.59       10.06      7.68 o 
   7   7   2        1.63        0.70      6.78 o 
   8   7   2       42.50       66.65     13.83 o 
   9   7   2        1.74       13.73      9.05 o 
  10   7   2       43.42       60.80     15.70 o 
  11   7   2        0.54       11.46     10.69 o 
 -11   8   2       91.62      117.60     20.21 o 
 -10   8   2        0.13       12.26      8.59 o 
  -9   8   2       63.47       57.36     14.10 o 
  -8   8   2        0.17        9.29      7.72 o 
  -7   8   2       75.22       52.82     11.06 o 
  -6   8   2        6.16        6.92      6.11 o 
  -5   8   2       73.72       75.27      8.21 o 
  -4   8   2       44.13       29.41      5.56 o 
  -3   8   2      100.06       82.33      5.17 o 
  -2   8   2       74.93       79.19      6.29 o 
  -1   8   2        0.24        0.00      7.12 o 
   2   8   2       34.00       22.08      5.45 o 
   3   8   2      108.86       95.05     10.29 o 
   4   8   2       45.86       55.02      9.69 o 
   5   8   2        4.73        5.58      6.35 o 
   6   8   2       18.63       14.20      8.12 o 
   7   8   2        3.48        5.21      7.52 o 
   8   8   2      156.55      171.85     21.11 o 
   9   8   2       55.48       55.59     15.03 o 
  10   8   2      287.71      324.79     31.24 o 
 -10   9   2        8.14       18.34     11.53 o 
  -9   9   2       45.45       41.49     13.06 o 
  -8   9   2        0.46        3.41      7.55 o 
  -7   9   2       54.16       40.92     10.82 o 
  -6   9   2       26.29       27.33      8.59 o 
  -5   9   2       95.35       96.42     11.12 o 
  -4   9   2       14.54        5.95      5.08 o 
  -3   9   2        2.65        6.41      8.69 o 
  -2   9   2       62.45       53.65      6.04 o 
   2   9   2       15.71        6.98      4.48 o 
   3   9   2       42.52       47.17      7.95 o 
   4   9   2        5.86        2.64      5.68 o 
   5   9   2      110.88      136.47     15.30 o 
   6   9   2       73.77       97.78     14.80 o 
   7   9   2        0.79       14.53      9.42 o 
   8   9   2       42.29       35.21     12.73 o 
  -7  10   2       32.70       21.51      9.86 o 
  -6  10   2      298.63      283.30     19.81 o 
  -5  10   2        2.30       11.12      7.12 o 
  -4  10   2       62.00       63.31      8.59 o 
  -2  10   2       42.19        5.01     12.56 o 
  -1  10   2       86.04       42.36     16.30 o 
   3  10   2       48.48       55.76      8.62 o 
   4  10   2      144.51      159.22     14.16 o 
   5  10   2       47.14       47.44     10.36 o 
   6  10   2        9.22       18.57      9.29 o 
   0  11   2        3.25       18.34     12.66 o 
 -17   1   3      252.12      240.69      9.98 o 
 -16   1   3       52.02       56.82      8.38 o 
 -15   1   3        0.00       -0.29      3.32 o 
 -14   1   3      607.22      596.57     16.20 o 
 -13   1   3       25.84       31.20      3.28 o 
 -12   1   3     1670.80     1684.50     19.17 o 
 -11   1   3       25.50       20.25      2.84 o 
 -10   1   3      118.66      136.89      4.61 o 
  -9   1   3      684.19      704.31      9.55 o 
  -8   1   3      451.74      450.31      6.55 o 
  -7   1   3       13.85       11.87      1.32 o 
  -6   1   3       12.54       25.31      1.44 o 
  -5   1   3     1959.66     2146.97     20.71 o 
  -4   1   3      188.39      146.68      5.01 o 
  -3   1   3     3692.91     3783.38     45.73 o 
  -2   1   3     3822.28     3582.22     51.01 o 
  -1   1   3     1093.24      563.36     18.31 o 
   0   1   3      892.54      799.92     11.01 o 
   1   1   3    27308.07    26752.75    321.66 o 
   2   1   3    21034.45    21750.96    232.11 o 
   3   1   3     3769.90     3974.56     40.89 o 
   4   1   3     2938.68     3196.52     24.53 o 
   5   1   3     3294.55     3564.52     27.56 o 
   6   1   3      600.00      694.57      8.72 o 
   7   1   3       44.94       50.32      2.56 o 
   8   1   3     1173.02     1224.72     14.24 o 
   9   1   3      158.58      151.96      4.97 o 
  10   1   3      497.69      462.33      8.88 o 
  11   1   3       20.00       19.80      2.96 o 
  12   1   3      135.26      119.89      6.05 o 
  13   1   3       20.42       13.06      3.55 o 
  14   1   3       31.97       33.77      5.30 o 
  15   1   3       28.28       27.04      6.03 o 
 -16   2   3        0.83        5.95      4.27 o 
 -15   2   3       58.18       57.30      6.93 o 
 -14   2   3      439.62      435.65     11.26 o 
 -13   2   3      172.84      160.80      6.60 o 
 -12   2   3       96.19      108.45      5.37 o 
 -11   2   3      211.75      208.30      5.93 o 
 -10   2   3      114.32      100.57      3.84 o 
  -9   2   3        1.57        4.46      1.75 o 
  -8   2   3      624.28      676.81      8.85 o 
  -7   2   3      482.65      493.20      6.75 o 
  -6   2   3       45.65       42.53      2.47 o 
  -5   2   3      383.12      356.70      5.79 o 
  -4   2   3       16.44        8.93      1.52 o 
  -3   2   3     1003.64      972.41     21.54 o 
  -2   2   3     1694.74     1563.09     33.66 o 
  -1   2   3     1209.35     1269.04     22.55 o 
   0   2   3     2560.88     2572.21     35.29 o 
   1   2   3      416.82      371.77      6.65 o 
   2   2   3      944.40      992.61     17.63 o 
   3   2   3       15.42       34.94      3.86 o 
   4   2   3     2396.73     2692.69     30.95 o 
   5   2   3      184.94      241.30      4.58 o 
   6   2   3       62.44       59.12      2.68 o 
   7   2   3       40.25       44.60      2.35 o 
   8   2   3       71.65       83.50      5.24 o 
   9   2   3       26.04       33.35      3.10 o 
  10   2   3       48.83       49.14      4.27 o 
  11   2   3        6.54        3.91      2.89 o 
  12   2   3        0.74        1.58      2.90 o 
  13   2   3        2.21       -1.77      4.29 o 
  14   2   3      500.33      525.64     19.76 o 
 -16   3   3       11.10       12.76      5.92 o 
 -15   3   3      106.30      104.07      9.77 o 
 -14   3   3      131.91      125.43      8.20 o 
 -13   3   3       44.75       51.31      5.32 o 
 -12   3   3       56.34       40.79      4.63 o 
 -11   3   3      328.67      312.73     12.12 o 
 -10   3   3      184.87      183.35      6.24 o 
  -9   3   3       48.01       61.25      3.94 o 
  -8   3   3     1296.77     1328.59     17.12 o 
  -7   3   3      220.59      217.09      7.32 o 
  -6   3   3       52.79       59.37      3.75 o 
  -5   3   3      250.53      250.52      5.95 o 
  -4   3   3        2.13        0.04      1.02 o 
  -3   3   3      115.54      114.93      5.62 o 
  -2   3   3      433.03      485.52      8.34 o 
  -1   3   3     2757.61     2864.61     38.36 o 
   0   3   3      616.62      661.81     10.99 o 
   1   3   3      570.50      611.39     11.37 o 
   2   3   3     4111.04     4392.56     49.93 o 
   3   3   3      270.09      274.53     10.20 o 
   4   3   3      524.21      534.94     15.73 o 
   5   3   3       71.51       71.68      4.78 o 
   6   3   3       30.84       31.22      2.59 o 
   7   3   3       76.00       80.21      4.38 o 
   8   3   3       62.08       56.94      5.96 o 
   9   3   3       71.79       85.45      5.98 o 
  10   3   3       35.92       25.21      8.05 o 
  11   3   3       91.99       92.12     10.09 o 
  12   3   3      273.71      265.64     11.96 o 
  13   3   3      135.63      120.51     10.32 o 
  14   3   3      497.73      523.14     28.07 o 
 -16   4   3        1.77        5.48      5.58 o 
 -15   4   3       44.30       36.02      6.63 o 
 -14   4   3        4.24       12.00      4.65 o 
 -13   4   3       38.12       41.39      6.43 o 
 -12   4   3       69.07       69.21      7.23 o 
 -11   4   3      179.04      163.35      8.72 o 
 -10   4   3      256.96      246.92      9.11 o 
  -9   4   3        2.31        7.36      3.53 o 
  -8   4   3       17.75       17.05      3.72 o 
  -7   4   3       40.13       51.05      4.01 o 
  -6   4   3       37.88       44.42      5.45 o 
  -5   4   3      140.48      135.77      4.77 o 
  -4   4   3     1054.17     1069.69     15.25 o 
  -3   4   3      338.68      301.68      6.20 o 
  -2   4   3      932.59     1026.29     13.84 o 
  -1   4   3      528.35      573.46      8.20 o 
   0   4   3      949.67     1102.91     16.86 o 
   1   4   3       11.70       17.31      2.39 o 
   2   4   3       80.40       55.15      4.24 o 
   3   4   3      463.85      417.04      8.73 o 
   4   4   3       31.46       25.39      5.60 o 
   5   4   3       18.89       22.04      4.94 o 
   6   4   3       67.20       65.94      7.73 o 
   7   4   3       69.44       56.53      4.51 o 
   8   4   3       88.74       93.52      6.00 o 
   9   4   3        6.79       12.99      6.83 o 
  10   4   3      116.84      117.56      7.95 o 
  11   4   3       63.04       56.63      6.70 o 
  12   4   3       32.09       19.21      5.21 o 
  13   4   3       38.47       55.49      7.99 o 
  14   4   3        1.31        4.16      5.41 o 
 -15   5   3       18.86       26.04      5.94 o 
 -14   5   3       30.70       36.90      7.36 o 
 -13   5   3      156.11      161.65     12.28 o 
 -12   5   3       31.58       27.82      9.21 o 
 -11   5   3        2.70        1.89      4.56 o 
 -10   5   3      284.43      274.11     13.65 o 
  -9   5   3       28.18       25.35      4.98 o 
  -8   5   3       19.01       18.49      4.32 o 
  -7   5   3      238.88      235.13      7.64 o 
  -6   5   3      168.40      163.52      6.31 o 
  -5   5   3        0.86        0.65      1.79 o 
  -4   5   3        1.66        1.73      1.50 o 
  -3   5   3      259.40      219.90      5.26 o 
  -2   5   3      197.24      232.49      4.71 o 
  -1   5   3       27.70       43.72      2.19 o 
   0   5   3       18.73       18.12      1.73 o 
   1   5   3        4.31        7.29      1.70 o 
   2   5   3      642.78      657.34     13.49 o 
   3   5   3      391.55      432.40     11.42 o 
   4   5   3        6.13        2.08      4.10 o 
   5   5   3     1370.66     1299.77     37.31 o 
   6   5   3     1642.49     1744.95     39.02 o 
   7   5   3        8.65       13.84      5.51 o 
   8   5   3      119.00      126.87     13.68 o 
   9   5   3       48.67       62.26     13.57 o 
  10   5   3      119.29      124.22     15.40 o 
  11   5   3        3.92        0.82      4.65 o 
  12   5   3        1.10       10.25      5.68 o 
  13   5   3       83.98      113.07     11.25 o 
 -14   6   3       42.29       42.96     12.29 o 
 -13   6   3        0.00        0.37      6.81 o 
 -12   6   3        0.69        4.84      6.35 o 
 -11   6   3      185.09      221.54     18.72 o 
 -10   6   3      616.49      585.70     26.16 o 
  -9   6   3      169.61      160.71     11.00 o 
  -8   6   3        1.30        4.05      3.85 o 
  -7   6   3      350.78      330.93     12.20 o 
  -6   6   3     3494.69     3347.56     44.29 o 
  -5   6   3       44.23       39.38      4.05 o 
  -4   6   3       23.53       27.75      3.51 o 
  -3   6   3      352.28      341.12      6.95 o 
  -2   6   3        1.92        1.97      1.28 o 
  -1   6   3        8.00        7.42      2.12 o 
   0   6   3      120.39      125.59      6.50 o 
   1   6   3      597.17      568.27     14.60 o 
   2   6   3     2398.09     2381.82     40.99 o 
   3   6   3      240.23      232.24     13.16 o 
   4   6   3      103.26       86.84      5.86 o 
   5   6   3       55.29       58.64      9.23 o 
   6   6   3      213.50      189.66     18.47 o 
   7   6   3      720.85      669.63     35.61 o 
   8   6   3       36.05       37.15     11.83 o 
   9   6   3        8.00        4.68      8.95 o 
  10   6   3      172.11      198.18     25.12 o 
  11   6   3       55.78       54.82     16.14 o 
  12   6   3        0.01       -6.18     10.12 o 
 -13   7   3       40.19       50.03     14.90 o 
 -12   7   3       49.06       53.16     11.52 o 
 -11   7   3        0.08       16.63      7.93 o 
 -10   7   3      734.13      735.21     30.68 o 
  -9   7   3      128.21      164.68     14.94 o 
  -8   7   3        2.10        2.72      4.14 o 
  -7   7   3        8.08        4.92      4.13 o 
  -6   7   3       55.61       56.46      7.01 o 
  -5   7   3      597.98      557.03     14.20 o 
  -4   7   3       14.88        9.97      3.13 o 
  -3   7   3        2.44        4.14      2.15 o 
  -2   7   3      163.78      149.60      6.36 o 
  -1   7   3       97.93       81.09      4.28 o 
   0   7   3      357.34      366.89      7.87 o 
   1   7   3      109.49      108.51      8.45 o 
   2   7   3      109.33       99.77     16.17 o 
   3   7   3       16.08       10.90      5.10 o 
   4   7   3       70.81       70.88      5.56 o 
   5   7   3        1.26        2.77      6.18 o 
   6   7   3       20.65       20.28      8.95 o 
   7   7   3        0.31       16.80      8.65 o 
   8   7   3       59.13       52.32     13.60 o 
   9   7   3       42.41       47.04     14.03 o 
  10   7   3       41.52       69.46     17.21 o 
  11   7   3       60.01       74.30     18.41 o 
 -12   8   3       18.90       27.23     11.29 o 
 -11   8   3      214.35      232.55     24.96 o 
 -10   8   3      404.14      444.76     31.10 o 
  -9   8   3      209.36      258.24     22.65 o 
  -8   8   3      157.90      114.12     15.10 o 
  -7   8   3       51.98       40.19      9.82 o 
  -6   8   3      116.27      126.31     10.57 o 
  -5   8   3      699.45      709.59     17.99 o 
  -4   8   3      190.66      211.08     14.17 o 
  -3   8   3       72.94       80.64      9.17 o 
  -2   8   3     1001.71      916.80     21.39 o 
   1   8   3       20.87       20.48      4.94 o 
   2   8   3      139.02      124.78     10.76 o 
   3   8   3       13.03       16.40      6.35 o 
   4   8   3       22.46       24.23      4.28 o 
   5   8   3        1.58       -1.80      5.68 o 
   6   8   3        2.91        3.24      6.71 o 
   7   8   3        3.79        2.91      7.78 o 
   8   8   3      180.10      224.87     23.92 o 
   9   8   3       27.65       34.74     13.10 o 
  10   8   3      100.03      169.21     24.32 o 
 -10   9   3       14.81       18.64     10.39 o 
  -9   9   3      304.71      316.94     25.76 o 
  -8   9   3       11.01        9.42      8.02 o 
  -7   9   3        5.66        6.82      7.25 o 
  -6   9   3        0.78        1.87      6.38 o 
  -5   9   3        0.39        3.87      4.41 o 
  -4   9   3       27.82       18.72      5.13 o 
  -3   9   3       63.58       70.43      7.89 o 
  -2   9   3       27.75       26.69      4.93 o 
   0   9   3        4.97        3.98      4.11 o 
   1   9   3       18.71       20.98      5.04 o 
   2   9   3       34.36       43.83      7.32 o 
   3   9   3       37.33       31.14      7.62 o 
   4   9   3      255.25      322.99     20.38 o 
   5   9   3       39.74       50.91     11.53 o 
   6   9   3       71.16       73.80     13.93 o 
   7   9   3       78.79       78.21     15.10 o 
   8   9   3       30.32       17.07     11.16 o 
  -7  10   3        4.84        0.97      6.85 o 
  -6  10   3       16.29       14.73      7.68 o 
  -5  10   3        0.18        4.58      6.48 o 
  -4  10   3        1.68        1.40      5.28 o 
  -3  10   3       29.83       26.73     14.27 o 
  -2  10   3        9.58        2.81     10.89 o 
  -1  10   3        6.39        1.47      9.92 o 
   1  10   3       10.22       24.99      6.51 o 
   2  10   3        0.26        3.91      5.04 o 
   3  10   3       76.57       94.51     11.12 o 
   4  10   3      225.97      230.48     17.47 o 
   5  10   3        0.02        3.78      6.85 o 
  -1  11   3      262.58      310.06     33.64 o 
   0  11   3       25.98       46.94     16.07 o 
 -17   0   4        6.50        7.71      8.92 o 
 -16   0   4      277.05      255.62     18.93 o 
 -15   0   4      197.29      197.69     10.66 o 
 -14   0   4      275.52      277.36     15.26 o 
 -13   0   4      249.05      248.62      9.68 o 
 -12   0   4     3403.76     3336.95     47.39 o 
 -11   0   4        1.31       -2.50      2.01 o 
 -10   0   4       85.17       81.90      8.44 o 
  -9   0   4       21.78       25.04      2.98 o 
  -8   0   4     3739.39     3748.68     43.36 o 
  -7   0   4      389.07      413.39      8.42 o 
  -6   0   4      704.49      807.03     12.31 o 
  -5   0   4     6413.05     6769.31     97.07 o 
  -4   0   4     6649.25     6578.26    151.49 o 
  -3   0   4    13158.29    12791.02    187.95 o 
  -2   0   4    28088.83    27219.84    533.99 o 
  -1   0   4     1844.11     1901.18     32.02 o 
   0   0   4       11.43       21.95      3.37 o 
   1   0   4    11006.58    10811.30    266.16 o 
   2   0   4     1766.08     1782.44     28.74 o 
   3   0   4      120.70      119.66      5.27 o 
   4   0   4      702.88      673.04     12.89 o 
   5   0   4      847.76      826.25     12.36 o 
   6   0   4      758.67      845.64     13.09 o 
   7   0   4       46.76       38.58      3.38 o 
   8   0   4       98.74      122.24      5.95 o 
   9   0   4      532.64      500.04     12.78 o 
  10   0   4     1928.58     1934.95     35.10 o 
  11   0   4      125.70      134.51      8.69 o 
  12   0   4       39.73       34.92      6.54 o 
  13   0   4      356.03      343.15     14.98 o 
  14   0   4      140.62      137.15     10.55 o 
 -17   1   4       58.87       53.19      8.91 o 
 -16   1   4       10.60        9.70      3.87 o 
 -15   1   4      144.60      156.83      6.87 o 
 -14   1   4       38.63       33.26      3.73 o 
 -13   1   4      590.18      585.95     10.86 o 
 -12   1   4      168.36      168.51      6.25 o 
 -11   1   4      274.90      272.18      7.93 o 
 -10   1   4      246.37      258.70      5.60 o 
  -9   1   4       14.29       16.91      1.87 o 
  -8   1   4      475.75      496.09      6.94 o 
  -7   1   4      261.50      272.90      4.36 o 
  -6   1   4      145.84      145.48      2.95 o 
  -5   1   4      444.71      500.15      7.44 o 
  -4   1   4     4546.89     4602.64     50.77 o 
  -3   1   4       94.04      127.88      3.90 o 
  -2   1   4     1784.09     1816.39     27.62 o 
  -1   1   4     5709.38     5386.99     92.89 o 
   0   1   4     8184.10     8038.07     93.33 o 
   1   1   4    33096.46    32998.95    388.73 o 
   2   1   4     1629.37     1641.87     23.70 o 
   3   1   4      328.70      390.61      5.12 o 
   4   1   4      658.98      675.24      7.36 o 
   5   1   4        1.59        1.05      1.00 o 
   6   1   4      182.36      187.68      4.16 o 
   7   1   4        7.68        9.10      1.73 o 
   8   1   4      183.64      181.80      4.91 o 
   9   1   4       41.19       41.59      3.19 o 
  10   1   4      156.42      167.65     10.49 o 
  11   1   4      147.84      141.54      6.27 o 
  12   1   4      196.62      196.67      8.04 o 
  13   1   4       92.05      100.18      8.01 o 
  14   1   4       74.29       74.51      7.25 o 
 -17   2   4      159.88      154.75     14.76 o 
 -16   2   4       29.34       19.22      6.30 o 
 -15   2   4        5.75        6.04      4.04 o 
 -14   2   4       13.87       13.69      3.33 o 
 -13   2   4        2.41        4.98      2.91 o 
 -12   2   4       11.70       11.40      2.33 o 
 -11   2   4        7.18        7.45      2.05 o 
 -10   2   4        0.83        2.42      1.28 o 
  -9   2   4      352.85      411.16      7.41 o 
  -8   2   4       70.30       88.61      3.70 o 
  -7   2   4       54.71       46.54      3.26 o 
  -6   2   4      311.80      362.23      6.69 o 
  -5   2   4      907.43      984.51     10.65 o 
  -4   2   4     2425.96     2423.29     24.52 o 
  -3   2   4      106.68      119.46      4.30 o 
  -2   2   4      451.22      492.33     20.08 o 
  -1   2   4      208.93      195.53      6.56 o 
   0   2   4        6.18        3.51      1.19 o 
   1   2   4      143.20      118.45      4.40 o 
   2   2   4     1124.70     1223.23     18.71 o 
   3   2   4     2541.13     2803.19     35.18 o 
   4   2   4        5.20        0.50      1.57 o 
   5   2   4     1123.98     1181.87     12.28 o 
   6   2   4     2373.94     2455.36     21.54 o 
   7   2   4       74.60       59.89      2.71 o 
   8   2   4       20.58       14.09      2.01 o 
   9   2   4       79.44       85.34      4.86 o 
  10   2   4      147.39      154.94      6.35 o 
  11   2   4       15.17       22.04      6.13 o 
  12   2   4        0.25       -1.54      3.96 o 
  13   2   4       45.86       43.55      7.20 o 
  14   2   4       11.76        5.91      6.49 o 
 -16   3   4       80.54       76.21      9.02 o 
 -15   3   4       16.38       19.84      4.81 o 
 -14   3   4       80.58       72.26      8.43 o 
 -13   3   4        5.65       14.51      3.50 o 
 -12   3   4        0.69        2.43      3.18 o 
 -11   3   4       16.78       17.43      3.37 o 
 -10   3   4      151.42      155.92      8.68 o 
  -9   3   4      258.37      277.26      6.94 o 
  -8   3   4      389.85      415.75      9.33 o 
  -7   3   4      394.41      419.07      9.48 o 
  -6   3   4      969.00     1031.95     15.57 o 
  -5   3   4       34.92       41.48      2.71 o 
  -4   3   4       88.82      117.28      3.48 o 
  -3   3   4     4839.31     5256.05     53.32 o 
  -2   3   4      119.91      101.81      3.98 o 
  -1   3   4      356.08      342.33      6.80 o 
   0   3   4     2401.65     2630.90     35.78 o 
   1   3   4     4013.58     4341.30     49.04 o 
   2   3   4       65.68       85.11      4.44 o 
   3   3   4       90.29      108.40     11.71 o 
   4   3   4      159.93      175.63      6.61 o 
   5   3   4      568.12      598.96     11.80 o 
   6   3   4       90.07       86.54      6.16 o 
   7   3   4      243.48      252.38      8.34 o 
   8   3   4       68.37       65.32      5.18 o 
   9   3   4        0.01        3.19      2.67 o 
  10   3   4       75.66       53.25      6.17 o 
  11   3   4        0.00       -0.58      4.59 o 
  12   3   4       10.32        8.61      4.33 o 
  13   3   4       14.01       13.88      6.55 o 
  14   3   4      169.29      175.07     12.70 o 
 -16   4   4       26.28       31.23      6.57 o 
 -15   4   4      246.49      224.55     12.52 o 
 -14   4   4       14.66       17.24      4.39 o 
 -13   4   4       67.05       56.79      5.96 o 
 -12   4   4      112.30      111.06      7.54 o 
 -11   4   4      414.64      411.09     12.99 o 
 -10   4   4      373.60      349.18     10.64 o 
  -9   4   4        5.18       -1.24      2.53 o 
  -8   4   4       10.08        8.25      2.57 o 
  -7   4   4      259.23      221.92      7.10 o 
  -6   4   4        7.47        3.14      1.84 o 
  -5   4   4      295.62      347.52      8.82 o 
  -4   4   4       37.41       22.15      2.64 o 
  -3   4   4     1349.66     1471.55     17.67 o 
  -2   4   4      685.58      823.74     17.09 o 
  -1   4   4       22.62        8.77      2.97 o 
   0   4   4       26.38       50.21      3.70 o 
   1   4   4      135.60      138.92      5.23 o 
   2   4   4      178.50      147.44      4.66 o 
   3   4   4       29.14       34.04      3.80 o 
   4   4   4       75.47       67.73      8.21 o 
   5   4   4       23.27       19.47      4.74 o 
   6   4   4        0.01       -1.70      2.51 o 
   7   4   4      181.75      205.87      7.97 o 
   8   4   4      479.95      452.33     12.27 o 
   9   4   4      375.17      375.70     20.37 o 
  10   4   4       32.57       28.74      4.75 o 
  11   4   4       13.92       16.32      4.71 o 
  12   4   4       10.83        9.29      5.32 o 
  13   4   4       21.83       14.56      5.45 o 
 -15   5   4       13.14       17.87      6.70 o 
 -14   5   4       30.30       29.69      6.91 o 
 -13   5   4        3.78       15.60      5.56 o 
 -12   5   4       94.61       91.53      9.84 o 
 -11   5   4       23.81       23.01      6.44 o 
 -10   5   4      235.93      237.54     12.84 o 
  -9   5   4      201.19      207.02     11.07 o 
  -8   5   4       73.82       76.68      5.31 o 
  -7   5   4       34.14       31.94      4.24 o 
  -6   5   4     2004.26     1987.93     25.04 o 
  -5   5   4      201.04      219.28      7.22 o 
  -4   5   4      177.94      164.78      5.71 o 
  -3   5   4        4.97        4.59      1.47 o 
  -2   5   4      121.17      136.69      3.94 o 
  -1   5   4       23.80       27.17      2.68 o 
   0   5   4      396.51      436.18      8.19 o 
   1   5   4      313.11      298.26      7.33 o 
   2   5   4      555.49      554.43     14.45 o 
   3   5   4       43.03       43.89      4.15 o 
   4   5   4       27.28       18.78      7.65 o 
   5   5   4       16.90       22.86      7.59 o 
   6   5   4       88.24       59.29      9.78 o 
   7   5   4      425.48      376.67     26.73 o 
   8   5   4      158.98      155.94     15.26 o 
   9   5   4       45.54       53.90      7.53 o 
  10   5   4       14.16       26.99      6.15 o 
  11   5   4        0.69        3.63      4.86 o 
  12   5   4       68.54       66.11      9.72 o 
 -14   6   4        0.00       13.67      8.63 o 
 -13   6   4       45.10       38.16     20.90 o 
 -12   6   4       15.39       32.07      9.04 o 
 -11   6   4        2.99        9.24      7.65 o 
 -10   6   4      340.15      338.87     16.61 o 
  -9   6   4       76.70       67.55      8.01 o 
  -8   6   4      369.19      359.97     15.16 o 
  -7   6   4        0.60        1.15      2.91 o 
  -6   6   4      783.53      738.65     16.67 o 
  -5   6   4        8.70        5.03      2.45 o 
  -4   6   4       43.82       45.67      4.16 o 
  -3   6   4       45.09       43.68      3.74 o 
  -2   6   4        0.04        1.04      1.43 o 
  -1   6   4       40.29       33.58      2.73 o 
   0   6   4       11.43       10.71      2.21 o 
   1   6   4        0.02       -0.81      2.74 o 
   2   6   4        0.01       -3.53      4.71 o 
   3   6   4       11.04       10.70      4.10 o 
   4   6   4       23.14       20.70      6.43 o 
   5   6   4      241.73      234.54     15.82 o 
   6   6   4      543.90      539.77     31.04 o 
   7   6   4       32.13       23.35     10.06 o 
   8   6   4        0.00        2.51      6.61 o 
   9   6   4       43.70       49.48     14.70 o 
  10   6   4        1.21       11.46      9.96 o 
  11   6   4        0.79       -3.01      9.22 o 
  12   6   4      110.01      106.84     23.32 o 
 -13   7   4        3.75       10.13      7.72 o 
 -12   7   4      173.82      207.59     19.83 o 
 -11   7   4      143.65      140.99     18.14 o 
 -10   7   4      117.99      128.46     39.76 o 
  -9   7   4       80.55       73.78      8.58 o 
  -8   7   4       89.67       79.20      8.65 o 
  -7   7   4      159.72      151.63      8.68 o 
  -6   7   4       30.40       29.18      4.62 o 
  -5   7   4        0.74       -1.45      2.70 o 
  -4   7   4        0.02        0.27      2.82 o 
  -3   7   4      404.84      396.38     10.27 o 
  -2   7   4      598.44      585.65     16.01 o 
  -1   7   4       84.63      104.56      4.51 o 
   0   7   4        4.99        0.00      3.74 o 
   1   7   4        5.36        7.65      4.48 o 
   2   7   4       42.47       48.01      7.11 o 
   3   7   4       97.40      102.16      5.90 o 
   4   7   4      175.35      170.42      9.05 o 
   5   7   4       92.13       96.42     13.70 o 
   6   7   4       20.03       26.46      9.89 o 
   7   7   4        3.68        2.17      7.22 o 
   8   7   4        7.34       12.36      9.49 o 
   9   7   4      173.82      194.07     23.99 o 
  10   7   4        6.68       12.56     11.12 o 
  11   7   4       93.02      115.69     23.02 o 
 -12   8   4        0.75       13.10     12.88 o 
 -11   8   4      127.95      156.73     21.36 o 
 -10   8   4       21.15       14.03     10.39 o 
  -9   8   4      213.79      202.75     20.75 o 
  -8   8   4       57.33       28.26      9.89 o 
  -7   8   4       94.02      106.19     10.66 o 
  -6   8   4      107.97       98.10      8.64 o 
  -5   8   4      219.36      211.35     11.13 o 
  -4   8   4      147.06      124.20      6.85 o 
  -3   8   4       15.46        9.76      2.90 o 
  -2   8   4       55.50       41.42      4.21 o 
  -1   8   4       65.29       50.21      4.50 o 
   0   8   4      245.27      227.57     12.09 o 
   1   8   4      207.46      165.14     11.73 o 
   2   8   4      318.88      293.76     16.50 o 
   3   8   4       36.46       59.40      9.72 o 
   4   8   4      104.19       89.48      7.22 o 
   5   8   4       37.48       42.93     10.72 o 
   6   8   4       29.62       22.65     10.12 o 
   7   8   4        3.88        4.81      8.35 o 
   8   8   4       10.91       13.93      9.39 o 
   9   8   4       79.97       82.48     18.27 o 
 -10   9   4        0.01        1.67      8.82 o 
  -9   9   4        4.52        7.38      9.25 o 
  -8   9   4        1.69       -5.45      6.98 o 
  -7   9   4       41.22       32.84      9.55 o 
  -6   9   4      129.19      158.29     12.22 o 
  -5   9   4        0.38        2.40      3.54 o 
  -4   9   4       52.55       51.44      5.32 o 
  -3   9   4      420.83      427.05     15.84 o 
  -2   9   4       76.37       78.90      7.19 o 
  -1   9   4      132.37      148.43      8.90 o 
   0   9   4        0.05        1.88      3.19 o 
   1   9   4       22.60       24.05      5.91 o 
   2   9   4      261.22      268.07     16.20 o 
   3   9   4       45.88       89.73     11.43 o 
   4   9   4       18.88       21.88      8.29 o 
   5   9   4        0.13       -1.30      7.48 o 
   6   9   4      140.92      135.77     18.17 o 
   7   9   4       70.26       72.80     15.57 o 
  -8  10   4       40.23       56.53     12.83 o 
  -7  10   4       52.39       57.83     11.79 o 
  -6  10   4       23.91       14.93      8.02 o 
  -5  10   4        0.53        4.31      6.21 o 
  -4  10   4       30.84       31.47      6.39 o 
  -3  10   4      135.63      160.85     37.05 o 
  -2  10   4       22.32       42.70     15.10 o 
  -1  10   4        0.26       15.74     10.96 o 
   0  10   4       53.96       54.42      8.05 o 
   1  10   4       71.08       64.24      6.12 o 
   2  10   4       66.56       65.96      7.05 o 
   3  10   4       11.23       12.63      7.22 o 
   4  10   4       51.65       70.69     12.06 o 
   5  10   4       53.84       62.27     12.63 o 
  -2  11   4       75.88       92.87     21.18 o 
  -1  11   4       20.21       35.04     14.33 o 
 -17   1   5       46.92       40.94      5.33 o 
 -16   1   5        2.22        5.82      4.13 o 
 -15   1   5      925.12      922.66     18.14 o 
 -14   1   5      220.44      205.01      6.84 o 
 -13   1   5        0.35        4.33      2.55 o 
 -12   1   5        7.94        9.34      2.36 o 
 -11   1   5       24.64       23.62      2.38 o 
 -10   1   5       27.96       25.58      2.24 o 
  -9   1   5      952.74     1013.16     12.00 o 
  -8   1   5      152.87      150.59      3.37 o 
  -7   1   5      300.45      293.98      4.30 o 
  -6   1   5      403.81      453.84      5.69 o 
  -5   1   5      189.81      206.33      4.39 o 
  -4   1   5        0.09       -2.13      1.47 o 
  -3   1   5     3162.66     3215.95     39.75 o 
  -2   1   5      891.17      827.82     27.15 o 
  -1   1   5     4560.89     4548.48     61.08 o 
   0   1   5     4385.66     4492.85     61.45 o 
   1   1   5       39.51       31.74      4.39 o 
   2   1   5       85.12       90.37      2.64 o 
   3   1   5      433.66      416.68      5.62 o 
   4   1   5      617.75      698.67      7.77 o 
   5   1   5       20.00       26.26      1.78 o 
   6   1   5        0.06        1.86      1.24 o 
   7   1   5      632.62      654.38      9.42 o 
   8   1   5      229.65      226.43      7.32 o 
   9   1   5       45.06       40.16      6.36 o 
  10   1   5        0.60        2.08      2.15 o 
  11   1   5      126.02      122.75      6.12 o 
  12   1   5       17.16       13.54      3.43 o 
  13   1   5       91.27       98.91      7.97 o 
  14   1   5       16.89       17.12      5.11 o 
 -17   2   5       13.02       14.74      5.07 o 
 -16   2   5      210.38      223.62     12.11 o 
 -15   2   5       12.43       11.89      4.13 o 
 -14   2   5      296.94      276.64      9.61 o 
 -13   2   5        4.96        6.40      2.33 o 
 -12   2   5       15.94       15.98      2.74 o 
 -11   2   5      159.91      156.43      5.22 o 
 -10   2   5      244.51      268.73      5.15 o 
  -9   2   5      201.92      187.34      4.51 o 
  -8   2   5      703.34      752.94      9.02 o 
  -7   2   5        8.50       11.65      1.48 o 
  -6   2   5      584.27      523.65      8.05 o 
  -5   2   5      316.75      332.45      5.43 o 
  -4   2   5     1445.86     1571.86     17.28 o 
  -3   2   5      334.96      360.99      6.27 o 
  -2   2   5     4124.78     4144.55     50.85 o 
  -1   2   5     1541.79     1457.35     16.81 o 
   0   2   5      589.95      540.91      8.39 o 
   1   2   5      221.31      206.51      8.38 o 
   2   2   5      572.96      608.98     15.93 o 
   3   2   5        1.77        3.14      2.20 o 
   4   2   5      389.46      369.64      6.39 o 
   5   2   5       16.81       27.96      2.06 o 
   6   2   5      306.23      282.81      7.92 o 
   7   2   5       28.99       25.81      2.29 o 
   8   2   5      161.10      149.71      5.77 o 
   9   2   5       50.97       52.53      4.20 o 
  10   2   5       84.81       83.85      5.18 o 
  11   2   5       59.68       70.47      8.32 o 
  12   2   5       90.75       86.24     14.32 o 
  13   2   5       31.62       24.03      6.63 o 
 -17   3   5       12.81       13.15      6.58 o 
 -16   3   5       38.68       34.05      6.28 o 
 -15   3   5       93.16       70.63      7.01 o 
 -14   3   5        1.60        6.48      3.35 o 
 -13   3   5       30.03       31.77      4.41 o 
 -12   3   5       10.04       20.34      4.07 o 
 -11   3   5        6.65        6.08      2.49 o 
 -10   3   5      127.36      127.30      5.31 o 
  -9   3   5       73.65       82.72      4.36 o 
  -8   3   5     1047.65     1077.62     15.37 o 
  -7   3   5     2365.67     2452.24     30.21 o 
  -6   3   5        4.68        5.11      1.74 o 
  -5   3   5     3207.22     3317.95     35.13 o 
  -4   3   5     3449.54     3633.54     35.40 o 
  -3   3   5     1039.43     1085.27     15.94 o 
  -2   3   5      362.62      374.44      8.81 o 
  -1   3   5      292.21      264.18      6.15 o 
   0   3   5       15.79       12.02      1.69 o 
   1   3   5     1738.41     1893.27     21.85 o 
   2   3   5      215.86      206.37      7.65 o 
   3   3   5       32.00       38.20      6.20 o 
   4   3   5      105.40      124.83      5.83 o 
   5   3   5      276.63      258.66      6.88 o 
   6   3   5      376.01      381.43      9.91 o 
   7   3   5      313.16      307.88      8.26 o 
   8   3   5       23.29       19.89      3.72 o 
   9   3   5       15.30       10.39      3.36 o 
  10   3   5        6.81        7.57      4.96 o 
  11   3   5       17.84       13.30      4.66 o 
  12   3   5       41.32       37.51      7.08 o 
  13   3   5       63.93       62.88      8.72 o 
 -16   4   5        1.46        2.18      6.87 o 
 -15   4   5       39.23       40.47      5.93 o 
 -14   4   5       13.99       13.02      4.74 o 
 -13   4   5       75.36       72.81      6.09 o 
 -12   4   5       67.97       53.76      6.09 o 
 -11   4   5      536.81      517.72     16.25 o 
 -10   4   5      550.66      527.61     14.46 o 
  -9   4   5       44.75       49.83      4.66 o 
  -8   4   5       69.56       51.59      5.74 o 
  -7   4   5      769.38      721.07     12.84 o 
  -6   4   5     1950.30     1927.52     24.07 o 
  -5   4   5      870.55      939.90     18.71 o 
  -4   4   5      335.73      325.00     11.05 o 
  -3   4   5     1535.04     1562.16     18.90 o 
  -2   4   5      140.91      147.01      4.73 o 
  -1   4   5        9.10        9.29      1.96 o 
   0   4   5      214.85      259.45      8.02 o 
   1   4   5       90.19       88.29      3.27 o 
   2   4   5       84.95       89.31      5.18 o 
   3   4   5      223.27      201.14     12.26 o 
   4   4   5      169.65      169.81     11.91 o 
   5   4   5       85.62       84.44     17.27 o 
   6   4   5        0.00       -0.47      2.52 o 
   7   4   5     1184.87     1132.26     20.65 o 
   8   4   5     1134.12     1164.08     21.88 o 
   9   4   5      380.28      387.24     13.44 o 
  10   4   5        0.85        4.81      3.60 o 
  11   4   5      530.79      567.23     17.44 o 
  12   4   5       26.10       22.72      6.02 o 
  13   4   5       18.75       12.33      6.49 o 
 -16   5   5       80.03       66.93      8.41 o 
 -15   5   5       23.85       21.73      9.59 o 
 -14   5   5        3.69        8.35      5.19 o 
 -13   5   5        9.32       10.48      4.26 o 
 -12   5   5        2.39        3.95      4.63 o 
 -11   5   5       13.85       13.18      5.18 o 
 -10   5   5       83.38       82.78      8.75 o 
  -9   5   5       27.18       25.18      4.47 o 
  -8   5   5      121.12      122.44      6.57 o 
  -7   5   5      182.14      179.77      8.72 o 
  -6   5   5        1.03       -0.26      1.83 o 
  -5   5   5        1.82        2.39      2.12 o 
  -4   5   5       80.67       71.08      3.79 o 
  -3   5   5       47.81       46.44      4.20 o 
  -2   5   5       34.01       41.77      2.63 o 
  -1   5   5      498.19      484.83      8.19 o 
   0   5   5      390.35      418.80      9.57 o 
   1   5   5       21.42       21.22      4.60 o 
   2   5   5        4.76        2.78      2.22 o 
   3   5   5     1798.91     1737.28     31.93 o 
   4   5   5      314.87      321.04     42.58 o 
   5   5   5      624.53      640.19     25.97 o 
   6   5   5      874.83      816.51     30.92 o 
   7   5   5       11.88       -4.21      6.55 o 
   8   5   5      107.30      118.38     14.53 o 
   9   5   5      120.63      108.61     11.36 o 
  10   5   5      105.16      101.29     11.42 o 
  11   5   5       35.59       33.40      8.68 o 
  12   5   5        1.80       -3.90      5.20 o 
 -15   6   5      504.41      544.72     53.89 o 
 -14   6   5       89.23       81.28     18.94 o 
 -13   6   5      567.16      557.97     29.03 o 
 -12   6   5       83.39       84.09     22.60 o 
 -11   6   5      153.12      171.01     14.58 o 
 -10   6   5      323.64      324.61     15.07 o 
  -9   6   5       30.61       34.05      6.45 o 
  -8   6   5      106.49       96.94      6.98 o 
  -7   6   5     1131.61     1073.02     20.52 o 
  -6   6   5     1593.67     1561.81     25.13 o 
  -5   6   5       83.02       83.00      5.25 o 
  -4   6   5       40.90       47.84      4.36 o 
  -3   6   5      414.17      390.68      8.55 o 
  -2   6   5        8.31        8.32      1.91 o 
  -1   6   5      148.00      141.23      4.68 o 
   0   6   5      840.54      848.69     22.42 o 
   1   6   5       85.08       70.12      8.49 o 
   2   6   5       53.76       52.01     10.75 o 
   3   6   5      611.06      531.18     14.35 o 
   4   6   5        0.17        1.72      4.53 o 
   5   6   5       53.82       58.40     11.99 o 
   6   6   5      101.50       77.97     14.87 o 
   7   6   5      116.81      115.86     17.57 o 
   8   6   5        2.17       14.23      9.45 o 
   9   6   5       30.70       33.21     13.10 o 
  10   6   5       85.07      104.20     21.18 o 
  11   6   5       31.30       48.47     16.90 o 
 -14   7   5       47.46       40.44     11.46 o 
 -13   7   5       64.99       51.31     11.86 o 
 -12   7   5      109.76      127.65     15.61 o 
 -11   7   5      296.15      338.82     21.56 o 
 -10   7   5      157.33      173.44     12.41 o 
  -9   7   5        6.90        6.00      4.42 o 
  -8   7   5        1.37        0.93      3.44 o 
  -7   7   5        2.67       -0.59      3.09 o 
  -6   7   5      101.83      102.32      8.02 o 
  -5   7   5       27.25       20.02      4.01 o 
  -4   7   5     2201.78     2091.93     32.89 o 
  -3   7   5      608.15      584.90     28.89 o 
  -2   7   5     1071.62     1075.81     21.15 o 
  -1   7   5     2159.42     2049.30     34.49 o 
   0   7   5       44.61       59.13      7.58 o 
   1   7   5        8.07       20.01      6.15 o 
   2   7   5      131.45      132.40     12.49 o 
   3   7   5       49.83       55.28      6.68 o 
   4   7   5       43.45       30.74      9.42 o 
   5   7   5        8.96        8.45      7.62 o 
   6   7   5      198.66      188.65     20.21 o 
   7   7   5       47.96       48.84     13.50 o 
   8   7   5      265.21      278.96     27.09 o 
   9   7   5        9.83        9.69     10.36 o 
  10   7   5       36.46       68.69     18.78 o 
 -12   8   5        8.99       15.13      7.95 o 
 -11   8   5      198.51      237.27     31.59 o 
 -10   8   5      151.08      161.01     16.02 o 
  -9   8   5       52.12       39.76     11.83 o 
  -8   8   5       77.58       70.98      9.81 o 
  -7   8   5        0.09        0.81      3.72 o 
  -6   8   5       51.24       47.87      6.03 o 
  -5   8   5        0.00       -2.08      3.04 o 
  -4   8   5       19.59       23.24      3.87 o 
  -3   8   5      372.52      351.46     11.03 o 
  -2   8   5      693.89      661.44     17.07 o 
  -1   8   5      466.63      458.54     13.68 o 
   0   8   5        2.96        4.40      3.72 o 
   1   8   5        8.65        7.32      5.18 o 
   2   8   5      153.57      155.91     13.33 o 
   3   8   5       58.85       54.54      5.60 o 
   4   8   5       14.85       11.39      7.58 o 
   5   8   5      175.43      177.50     19.11 o 
   6   8   5        1.04        0.10      7.62 o 
   7   8   5        5.42        9.49      9.59 o 
   8   8   5       41.11       64.48     16.07 o 
   9   8   5        0.05        9.45     10.92 o 
 -10   9   5       16.04       31.57     11.89 o 
  -9   9   5        0.04        4.61      7.82 o 
  -8   9   5       31.31       19.94      9.62 o 
  -7   9   5        5.81       13.14     10.21 o 
  -6   9   5       45.37       49.76      6.60 o 
  -5   9   5       62.22       56.21      6.17 o 
  -4   9   5       86.86       88.97      6.64 o 
  -3   9   5       32.66       28.61      4.19 o 
  -2   9   5        5.70        7.74      3.42 o 
  -1   9   5        4.46        1.38      3.25 o 
   0   9   5       42.60       62.85      5.98 o 
   1   9   5       43.53       33.74      5.71 o 
   2   9   5      215.23      216.42     15.50 o 
   3   9   5       10.79       13.46      7.32 o 
   4   9   5      208.38      230.88     19.04 o 
   5   9   5      170.84      172.28     18.91 o 
   6   9   5       86.00      104.67     16.64 o 
   7   9   5       16.63       15.67     10.99 o 
  -8  10   5       46.73       52.45     12.16 o 
  -7  10   5        6.14       20.48      9.02 o 
  -6  10   5       17.36       15.57      8.22 o 
  -5  10   5        5.83       15.97     25.87 o 
  -4  10   5       19.86       28.76      5.85 o 
  -3  10   5        6.77        6.38      4.17 o 
  -2  10   5       18.59       21.39      4.88 o 
  -1  10   5        3.08        1.82      3.33 o 
   0  10   5      237.61      263.34     11.03 o 
   1  10   5       20.34       20.58      5.20 o 
   2  10   5       67.03       79.40      8.07 o 
   3  10   5       13.34        8.69      7.55 o 
   4  10   5        0.01       11.12      7.78 o 
 -18   0   6       88.45       67.46     15.78 o 
 -17   0   6      111.12       91.59     16.95 o 
 -16   0   6        1.34        2.91      4.07 o 
 -15   0   6     2182.79     2170.34     39.50 o 
 -14   0   6      508.11      513.93     14.31 o 
 -13   0   6      618.33      584.60     14.81 o 
 -12   0   6     1646.71     1655.04     27.73 o 
 -11   0   6     2475.20     2413.77     32.52 o 
 -10   0   6      323.97      334.67      8.76 o 
  -9   0   6       92.10      123.99     10.30 o 
  -8   0   6        0.08       -1.13      2.04 o 
  -7   0   6      369.08      329.62      7.29 o 
  -6   0   6       58.27       74.38      3.23 o 
  -5   0   6     2642.35     2768.83     31.65 o 
  -4   0   6    10579.96    10927.72    180.05 o 
  -3   0   6     4865.94     4748.61    109.04 o 
  -2   0   6      291.21      359.37      9.66 o 
  -1   0   6     2884.07     2829.18     48.19 o 
   0   0   6     9133.80     9214.50    275.40 o 
   1   0   6     1443.58     1317.88     18.23 o 
   2   0   6      758.42      789.27     13.12 o 
   3   0   6        3.52        0.23      1.75 o 
   4   0   6       27.06       58.06      3.22 o 
   5   0   6      273.66      298.15      7.06 o 
   6   0   6       39.74       46.32      3.88 o 
   7   0   6     1901.64     2000.71     27.91 o 
   8   0   6      399.30      396.05     13.66 o 
   9   0   6      166.81      155.32      8.51 o 
  10   0   6      190.45      213.65     11.50 o 
  11   0   6       27.35       27.95      9.02 o 
  12   0   6       90.80       83.38      8.82 o 
  13   0   6        1.05        4.69      4.82 o 
 -17   1   6      106.13      116.48      7.44 o 
 -16   1   6      608.70      590.65     12.29 o 
 -15   1   6       22.36       20.36      3.40 o 
 -14   1   6       26.91       34.12      4.35 o 
 -13   1   6      116.76      124.80      5.00 o 
 -12   1   6      330.28      327.74      7.35 o 
 -11   1   6       66.63       66.32      3.42 o 
 -10   1   6       38.54       30.07      2.72 o 
  -9   1   6      163.72      170.88      4.25 o 
  -8   1   6      123.11      110.62      2.93 o 
  -7   1   6        1.92        3.48      1.12 o 
  -6   1   6      876.80      885.33      7.93 o 
  -5   1   6     3321.02     3578.18     28.09 o 
  -4   1   6     4689.49     4916.09     53.34 o 
  -3   1   6     2490.22     2464.67     30.48 o 
  -2   1   6      260.91      221.71      8.59 o 
  -1   1   6     4177.46     4046.19     55.39 o 
   0   1   6      105.91       85.56      8.91 o 
   1   1   6      663.28      631.26      8.66 o 
   2   1   6     3004.93     3172.47     26.65 o 
   3   1   6       19.05       22.95      1.57 o 
   4   1   6      466.06      436.12      6.23 o 
   5   1   6      613.71      616.90      7.93 o 
   6   1   6      325.26      305.16      5.91 o 
   7   1   6      503.81      510.85      8.77 o 
   8   1   6        8.34        6.59      2.84 o 
   9   1   6       19.31       17.62      4.78 o 
  10   1   6        6.27        5.34      2.53 o 
  11   1   6       20.14       18.27      6.70 o 
  12   1   6      162.51      169.15     11.68 o 
  13   1   6        0.87        4.70      4.35 o 
 -17   2   6      243.03      242.74     12.24 o 
 -16   2   6       10.28        7.86      4.42 o 
 -15   2   6        0.45        5.97      2.78 o 
 -14   2   6       12.09       16.63      3.05 o 
 -13   2   6       48.38       56.10      4.13 o 
 -12   2   6        0.75        2.76      2.50 o 
 -11   2   6       44.74       47.36      2.59 o 
 -10   2   6       50.29       51.10      3.35 o 
  -9   2   6      105.79      116.71      3.62 o 
  -8   2   6     2974.59     3202.82     26.81 o 
  -7   2   6     2969.94     3184.78     27.74 o 
  -6   2   6      416.10      478.72      7.07 o 
  -5   2   6      178.51      231.22      5.28 o 
  -4   2   6     6359.94     6744.23     61.15 o 
  -3   2   6      362.21      409.22      7.06 o 
  -2   2   6      567.29      516.15      7.94 o 
  -1   2   6      270.99      284.62      5.47 o 
   0   2   6      899.85      903.66     13.28 o 
   1   2   6        9.99        9.75      2.50 o 
   2   2   6      127.28      110.48      8.12 o 
   3   2   6      982.49      995.90     13.48 o 
   4   2   6     1613.82     1651.91     18.55 o 
   5   2   6      106.57       82.50      5.08 o 
   6   2   6      208.36      219.37      4.79 o 
   7   2   6        0.75        1.99      1.50 o 
   8   2   6      190.99      182.05      6.43 o 
   9   2   6      212.45      223.50     10.27 o 
  10   2   6        0.16        5.33      2.61 o 
  11   2   6        4.62        3.58      4.03 o 
  12   2   6        0.18       10.06      6.02 o 
  13   2   6       12.65       12.80      6.51 o 
 -17   3   6        2.37        4.84      4.67 o 
 -16   3   6       63.23       81.12      8.01 o 
 -15   3   6        3.40        3.83      3.67 o 
 -14   3   6      123.61      123.17     10.24 o 
 -13   3   6       15.78       12.52      3.46 o 
 -12   3   6      145.11      138.79      6.82 o 
 -11   3   6      126.35      144.29      5.85 o 
 -10   3   6       72.13       87.13      4.62 o 
  -9   3   6      389.87      357.16      8.27 o 
  -8   3   6       22.34       25.61      2.90 o 
  -7   3   6        1.91        2.27      1.88 o 
  -6   3   6       50.43       80.61      3.95 o 
  -5   3   6      433.31      511.40      9.10 o 
  -4   3   6     2347.63     2546.48     28.30 o 
  -3   3   6      653.52      677.25     14.06 o 
  -2   3   6     1592.09     1774.00     23.50 o 
  -1   3   6      117.56       91.40      4.51 o 
   0   3   6      125.82      135.23      4.16 o 
   1   3   6      391.24      423.17     12.38 o 
   2   3   6      790.18      793.53     24.16 o 
   3   3   6      407.05      390.60     12.53 o 
   4   3   6        1.11        3.03      1.79 o 
   5   3   6      106.84      128.98      7.03 o 
   6   3   6       55.40       58.99      4.79 o 
   7   3   6      307.96      333.05      8.92 o 
   8   3   6       11.95       11.13      3.21 o 
   9   3   6      159.29      154.20      8.37 o 
  10   3   6       43.18       46.43      7.58 o 
  11   3   6       84.18      100.26      8.51 o 
  12   3   6       53.08       51.93      7.95 o 
  13   3   6       32.52       22.84      6.68 o 
 -16   4   6        0.51        2.51      4.10 o 
 -15   4   6       52.30       59.51      7.44 o 
 -14   4   6      321.75      320.38     13.61 o 
 -13   4   6      221.04      202.93      8.81 o 
 -12   4   6      612.63      587.00     16.38 o 
 -11   4   6      205.42      174.90      8.41 o 
 -10   4   6      262.62      237.13      7.47 o 
  -9   4   6      133.95      138.58      6.75 o 
  -8   4   6        4.12        1.73      2.08 o 
  -7   4   6      104.15       98.52      7.05 o 
  -6   4   6      269.22      288.19      7.11 o 
  -5   4   6      440.51      469.67      8.67 o 
  -4   4   6       10.23        7.99      1.99 o 
  -3   4   6       41.24       66.20      3.78 o 
  -2   4   6      107.18      112.39      4.37 o 
  -1   4   6       60.45       64.28      5.07 o 
   0   4   6     1534.13     1644.36     22.91 o 
   1   4   6       38.18       39.32      3.84 o 
   2   4   6      587.60      567.15     14.46 o 
   3   4   6      948.16      891.69     34.09 o 
   4   4   6      535.25      510.00     21.24 o 
   5   4   6       91.63      122.43     12.57 o 
   6   4   6      230.50      220.02      8.65 o 
   7   4   6      525.32      572.62     15.19 o 
   8   4   6      337.22      339.00     10.28 o 
   9   4   6        0.70        1.41      3.25 o 
  10   4   6      429.59      447.24     15.00 o 
  11   4   6        0.22        6.43      4.54 o 
  12   4   6        0.24        2.63      8.52 o 
 -16   5   6        2.49        6.57      5.36 o 
 -15   5   6       32.31       29.96     11.04 o 
 -14   5   6        0.47        1.34      4.69 o 
 -13   5   6       31.12       26.41      5.19 o 
 -12   5   6        3.92       11.72      5.21 o 
 -11   5   6       51.78       45.64      7.55 o 
 -10   5   6       12.37        8.12      4.91 o 
  -9   5   6      223.98      191.88      7.99 o 
  -8   5   6       34.71       50.14      5.25 o 
  -7   5   6      448.29      445.83     12.84 o 
  -6   5   6      803.74      775.22     15.42 o 
  -5   5   6      145.77      151.42      6.35 o 
  -4   5   6      141.04      118.59      9.68 o 
  -3   5   6        5.11        3.58      1.61 o 
  -2   5   6      316.82      279.07      6.32 o 
  -1   5   6       70.17       69.90      4.67 o 
   0   5   6        2.23        2.27      2.46 o 
   1   5   6      156.84      143.05      5.45 o 
   2   5   6      406.29      406.91     17.06 o 
   3   5   6      194.55      182.83     11.66 o 
   4   5   6     1806.88     1633.58     44.64 o 
   5   5   6      155.43      160.44     21.56 o 
   6   5   6       29.91        0.90      7.35 o 
   7   5   6       79.35       71.89     15.43 o 
   8   5   6       79.16       99.77     10.74 o 
   9   5   6        3.48       -1.56      3.67 o 
  10   5   6       31.30       42.69      9.44 o 
  11   5   6      117.80      116.70     16.97 o 
  12   5   6        5.68        5.78      5.81 o 
 -15   6   6       55.84       69.18     14.32 o 
 -14   6   6      259.05      308.33     24.18 o 
 -13   6   6      105.31      119.91     25.91 o 
 -12   6   6       12.34       14.35      5.87 o 
 -11   6   6      223.65      244.76     17.67 o 
 -10   6   6       19.08       18.40      7.04 o 
  -9   6   6      700.71      696.09     18.43 o 
  -8   6   6      423.25      416.89     12.48 o 
  -7   6   6      445.22      431.61     12.14 o 
  -6   6   6       39.01       32.15      4.15 o 
  -5   6   6       29.08       33.65      3.79 o 
  -4   6   6      300.95      293.21      9.18 o 
  -3   6   6       13.51        7.72      2.54 o 
  -2   6   6        4.10        5.60      2.62 o 
  -1   6   6      606.22      578.94     14.12 o 
   0   6   6      962.99     1003.82     25.74 o 
   1   6   6        1.95        3.32      2.47 o 
   2   6   6      102.10       87.99      5.79 o 
   3   6   6       21.27       21.15      4.22 o 
   4   6   6      101.14       97.95     14.00 o 
   5   6   6      765.52      699.70     35.88 o 
   6   6   6        2.85        4.88      7.55 o 
   7   6   6        4.85        7.78      7.02 o 
   8   6   6      170.86      210.74     24.89 o 
   9   6   6        2.09       22.82     12.53 o 
  10   6   6       11.35       12.46     11.69 o 
  11   6   6        0.02        7.45     12.73 o 
 -14   7   6      228.62      250.32     23.23 o 
 -13   7   6        1.38       18.38     16.29 o 
 -12   7   6        8.77        6.45     16.54 o 
 -11   7   6      146.88      160.58     12.65 o 
 -10   7   6      126.33      118.92     10.72 o 
  -9   7   6        7.42        8.12      3.71 o 
  -8   7   6       59.58       67.10      6.76 o 
  -7   7   6       27.41       16.39      4.14 o 
  -6   7   6       25.10       27.29      4.70 o 
  -5   7   6      935.82      914.03     24.03 o 
  -4   7   6      779.58      766.51     16.62 o 
  -3   7   6      119.05       99.43      5.95 o 
  -2   7   6      216.41      208.54      8.48 o 
  -1   7   6     1374.66     1436.67     30.80 o 
   0   7   6      139.73      122.06      7.92 o 
   1   7   6        2.30       -3.37      4.28 o 
   2   7   6      455.75      489.08     14.47 o 
   3   7   6      373.27      375.19     16.82 o 
   4   7   6       39.13       37.02     10.26 o 
   5   7   6       48.92       28.70     10.19 o 
   6   7   6        1.78       11.63      7.55 o 
   7   7   6      104.19      136.27     19.91 o 
   8   7   6        3.82        6.41      9.32 o 
   9   7   6        0.40        6.08     10.69 o 
  10   7   6      105.23      117.43     22.88 o 
 -12   8   6       27.40       31.82      9.41 o 
 -11   8   6       52.30       42.75     15.58 o 
 -10   8   6       45.50       41.23     11.68 o 
  -9   8   6        0.40       10.29      5.00 o 
  -8   8   6       78.56       70.56      7.85 o 
  -7   8   6        8.46        2.88      4.13 o 
  -6   8   6        9.11       12.61      4.36 o 
  -5   8   6        4.30        8.27      3.57 o 
  -4   8   6      137.65      120.97      9.71 o 
  -3   8   6        2.47        1.45      3.00 o 
  -2   8   6      722.09      647.72     17.82 o 
  -1   8   6      258.31      236.75     10.29 o 
   0   8   6        1.29        1.59      3.46 o 
   1   8   6       43.62       44.87      8.42 o 
   2   8   6       21.47       23.35      4.39 o 
   3   8   6       46.97       49.31      6.48 o 
   4   8   6       14.27       17.84      8.35 o 
   5   8   6       12.08       16.80      9.09 o 
   6   8   6      143.07      169.01     21.05 o 
   7   8   6       69.47      115.02     19.01 o 
   8   8   6      251.76      252.53     27.80 o 
 -11   9   6        6.41        7.65      8.59 o 
 -10   9   6        6.17        7.95      8.99 o 
  -9   9   6      119.19      143.22     18.27 o 
  -8   9   6      250.90      293.25     17.17 o 
  -7   9   6       20.17       12.78      7.24 o 
  -6   9   6       19.94       17.48      5.68 o 
  -5   9   6       26.42       32.36      5.30 o 
  -4   9   6      126.07      149.14      8.51 o 
  -3   9   6       17.88       18.10      4.75 o 
  -2   9   6       29.91       30.34      4.45 o 
  -1   9   6      163.66      167.08      9.02 o 
   0   9   6      106.18       88.01      7.47 o 
   1   9   6        5.27        7.91      4.25 o 
   2   9   6       31.63       29.20      8.22 o 
   3   9   6       83.17       89.63     13.36 o 
   4   9   6      373.87      463.40     28.06 o 
   5   9   6        4.71        0.60      8.05 o 
   6   9   6       95.99      127.75     18.78 o 
  -8  10   6      132.19      137.91     16.74 o 
  -7  10   6       62.60       73.20     12.63 o 
  -6  10   6        5.57       16.70     15.42 o 
  -5  10   6       10.38        4.96      4.48 o 
  -4  10   6        0.74        4.48      4.02 o 
  -3  10   6       94.55      111.60     10.60 o 
  -2  10   6       82.35       80.42      6.56 o 
  -1  10   6        3.89        7.12      3.68 o 
   0  10   6       13.13       19.09      5.17 o 
   1  10   6       51.93       51.31      6.97 o 
   2  10   6        3.25        5.80      4.81 o 
   3  10   6        1.30        3.66      5.15 o 
   4  10   6       84.33       95.08     14.80 o 
 -18   1   7       12.81        6.08      5.04 o 
 -17   1   7       10.45        3.91      3.62 o 
 -16   1   7      726.99      748.38     14.03 o 
 -15   1   7       89.42       91.90      5.23 o 
 -14   1   7       83.33       78.18      4.56 o 
 -13   1   7      569.44      557.57      9.64 o 
 -12   1   7       58.61       51.27      3.29 o 
 -11   1   7       80.58       76.16      3.59 o 
 -10   1   7      532.32      505.93      7.35 o 
  -9   1   7      994.97     1042.89     11.22 o 
  -8   1   7        0.00        0.58      0.93 o 
  -7   1   7      483.62      444.90      5.15 o 
  -6   1   7       12.88       25.44      1.34 o 
  -5   1   7      461.18      497.08      5.75 o 
  -4   1   7     1446.12     1473.68     17.16 o 
  -3   1   7     7041.08     7080.21     74.79 o 
  -2   1   7      109.03      136.50      6.17 o 
  -1   1   7      432.68      421.03      9.17 o 
   0   1   7     1298.77     1227.97     15.67 o 
   1   1   7      304.90      370.96      5.29 o 
   2   1   7      322.64      326.67      5.26 o 
   3   1   7      572.98      608.43      7.83 o 
   4   1   7      102.13      104.78      3.14 o 
   5   1   7      246.90      261.33      5.59 o 
   6   1   7     1681.65     1664.53     19.84 o 
   7   1   7       35.91       36.10      3.14 o 
   8   1   7        0.03        4.92      2.82 o 
   9   1   7       22.08       17.98      2.87 o 
  10   1   7       53.44       52.64      4.50 o 
  11   1   7       44.54       38.96      4.50 o 
  12   1   7        1.28        4.63      4.17 o 
  13   1   7       31.13       23.82      9.68 o 
 -18   2   7       31.93       28.42      7.80 o 
 -17   2   7        3.12        8.59      4.64 o 
 -16   2   7       17.94        8.51      4.32 o 
 -15   2   7        0.82        3.35      2.67 o 
 -14   2   7        1.93        2.67      2.70 o 
 -13   2   7       38.95       39.96      4.33 o 
 -12   2   7        2.12       -1.08      2.35 o 
 -11   2   7      119.43      109.39      3.62 o 
 -10   2   7      547.28      553.39      7.68 o 
  -9   2   7        3.80        8.32      1.47 o 
  -8   2   7      414.51      444.06      6.42 o 
  -7   2   7       91.45      103.67      2.97 o 
  -6   2   7      893.22      965.15     11.86 o 
  -5   2   7     1139.74     1215.34     15.28 o 
  -4   2   7       48.22       37.26      2.80 o 
  -3   2   7      536.17      506.20      7.99 o 
  -2   2   7        1.42        0.43      1.31 o 
  -1   2   7      246.86      273.34      6.34 o 
   0   2   7      472.90      470.47     10.02 o 
   1   2   7      488.18      555.73     24.93 o 
   2   2   7    12140.40    13098.09    133.28 o 
   3   2   7     5533.50     5767.58     61.13 o 
   4   2   7      341.76      342.28      7.04 o 
   5   2   7     1301.00     1408.39     15.55 o 
   6   2   7      231.81      241.82      5.21 o 
   7   2   7      115.23      119.16      6.27 o 
   8   2   7        0.03       -2.27      2.01 o 
   9   2   7      231.83      232.40     14.96 o 
  10   2   7       30.84       36.11      4.56 o 
  11   2   7      229.15      235.53     12.62 o 
  12   2   7       10.08        6.57      5.72 o 
  13   2   7      157.24      134.49     25.06 o 
 -17   3   7        2.41        6.15      4.51 o 
 -16   3   7       23.40       20.76      5.23 o 
 -15   3   7        0.00        1.49      3.39 o 
 -14   3   7       55.45       49.05      5.45 o 
 -13   3   7      285.96      270.25      9.80 o 
 -12   3   7       32.69       28.26      3.61 o 
 -11   3   7      138.32      147.25      5.93 o 
 -10   3   7      630.50      620.50     10.81 o 
  -9   3   7      124.24      133.92      4.78 o 
  -8   3   7      333.09      338.55      8.63 o 
  -7   3   7        2.41        2.18      1.73 o 
  -6   3   7      959.90     1024.19     15.03 o 
  -5   3   7      178.93      171.03      4.79 o 
  -4   3   7      152.29      128.41      3.94 o 
  -3   3   7        7.37        6.94      2.62 o 
  -2   3   7       11.82       14.01      2.28 o 
  -1   3   7     3049.96     3195.61     36.69 o 
   0   3   7      270.78      312.63      7.53 o 
   1   3   7      227.09      258.23     24.44 o 
   2   3   7      654.64      627.92     15.11 o 
   3   3   7       11.52       10.26      2.36 o 
   4   3   7      616.75      628.09     11.98 o 
   5   3   7      142.75      149.32      6.05 o 
   6   3   7       80.41       85.17      6.03 o 
   7   3   7      302.94      319.59      8.84 o 
   8   3   7      992.61      993.59     20.01 o 
   9   3   7      102.61      104.04      9.66 o 
  10   3   7      223.84      237.07     11.40 o 
  11   3   7        7.56        5.74      4.94 o 
  12   3   7       95.41      105.83     10.50 o 
 -17   4   7        1.27        5.32      5.36 o 
 -16   4   7        3.09        6.44      6.51 o 
 -15   4   7        2.85        7.06      4.39 o 
 -14   4   7      134.74      125.57      7.81 o 
 -13   4   7       25.38       20.97      4.07 o 
 -12   4   7       53.69       53.55      6.16 o 
 -11   4   7        9.94       16.57      3.24 o 
 -10   4   7      362.55      349.76      8.97 o 
  -9   4   7      245.46      248.40      8.37 o 
  -8   4   7        0.01        3.21      2.20 o 
  -7   4   7       25.96       25.19      3.60 o 
  -6   4   7      120.67      131.36      5.35 o 
  -5   4   7       63.74       76.34      3.74 o 
  -4   4   7        0.46        0.55      1.56 o 
  -3   4   7      288.18      296.44      6.98 o 
  -2   4   7      967.92     1003.86     17.49 o 
  -1   4   7      236.60      237.80      7.31 o 
   0   4   7      247.91      200.63      5.27 o 
   1   4   7      634.49      618.56     26.66 o 
   2   4   7       44.68       36.61      4.50 o 
   3   4   7       85.52       98.18     10.27 o 
   4   4   7        4.28        5.20      3.10 o 
   5   4   7      681.28      718.76     16.05 o 
   6   4   7      597.92      637.52     15.88 o 
   7   4   7      334.97      300.44     11.32 o 
   8   4   7       91.11       89.36      6.66 o 
   9   4   7       13.84       25.55      5.57 o 
  10   4   7        0.41        3.00      5.28 o 
  11   4   7        1.68        2.38      5.26 o 
  12   4   7       42.47       44.10      9.48 o 
 -16   5   7        1.01        6.41      4.94 o 
 -15   5   7        5.98       13.45      5.02 o 
 -14   5   7       25.02       21.60      5.19 o 
 -13   5   7        1.19        1.89      4.53 o 
 -12   5   7        1.80        3.94      4.60 o 
 -11   5   7      468.81      441.73     17.63 o 
 -10   5   7      365.92      330.99     11.76 o 
  -9   5   7      384.32      348.84     10.33 o 
  -8   5   7       95.46      102.66      6.76 o 
  -7   5   7        5.32        0.28      2.26 o 
  -6   5   7      149.73      115.62      7.27 o 
  -5   5   7     1360.45     1272.93     20.59 o 
  -4   5   7      188.65      167.36      6.34 o 
  -3   5   7      222.55      197.83      6.50 o 
  -2   5   7      580.61      531.55     12.03 o 
  -1   5   7       41.75       42.62      4.97 o 
   0   5   7       20.83       14.58      2.36 o 
   1   5   7      614.54      578.13     16.03 o 
   2   5   7       42.71       41.90      8.15 o 
   3   5   7      175.34      145.47     12.90 o 
   4   5   7      102.36      115.51     12.31 o 
   5   5   7      164.60      148.87     18.78 o 
   6   5   7        5.75        2.20      6.82 o 
   7   5   7        2.86        6.88      5.08 o 
   8   5   7       76.03       51.64      8.73 o 
   9   5   7       26.97       24.09      7.44 o 
  10   5   7        0.87        5.42      5.97 o 
  11   5   7       25.06       19.07      8.81 o 
 -15   6   7       91.40      108.28     16.83 o 
 -14   6   7      109.77      140.74     35.41 o 
 -13   6   7       11.74        9.73      5.98 o 
 -12   6   7       88.85       79.72      9.81 o 
 -11   6   7      161.28      149.33     11.88 o 
 -10   6   7      350.44      365.81     18.83 o 
  -9   6   7      406.76      392.83     13.60 o 
  -8   6   7        7.63        7.44      3.39 o 
  -7   6   7       19.80        5.39      2.94 o 
  -6   6   7      381.19      377.69     14.24 o 
  -5   6   7        2.23        2.10      2.36 o 
  -4   6   7      226.93      197.80      7.81 o 
  -3   6   7      162.60      137.91      6.58 o 
  -2   6   7        5.45        4.45      2.86 o 
  -1   6   7      211.68      210.28      9.91 o 
   0   6   7      116.15      127.53      8.68 o 
   1   6   7       42.39       31.99      4.28 o 
   2   6   7        0.18        1.01      3.15 o 
   3   6   7      208.22      177.90      9.52 o 
   4   6   7      653.19      609.36     32.67 o 
   5   6   7      121.66      146.29     18.51 o 
   6   6   7       11.58       10.62      8.89 o 
   7   6   7      144.80      166.84     22.22 o 
   8   6   7      242.47      281.86     28.90 o 
   9   6   7        0.17       17.17     11.16 o 
  10   6   7        5.27        1.20     11.46 o 
 -14   7   7       69.74       81.33     26.18 o 
 -13   7   7      110.67      123.75     16.33 o 
 -12   7   7       70.22       62.95      9.40 o 
 -11   7   7      395.06      397.50     17.69 o 
 -10   7   7      110.85      102.74      8.74 o 
  -9   7   7       95.39       89.06      7.83 o 
  -8   7   7       62.12       55.14      6.33 o 
  -7   7   7      744.76      694.46     16.30 o 
  -6   7   7      203.01      190.05      9.47 o 
  -5   7   7      158.25      155.53      7.92 o 
  -4   7   7      749.48      700.25     18.72 o 
  -3   7   7        0.34        2.20      2.92 o 
  -2   7   7        2.98       -3.20      3.27 o 
  -1   7   7       36.82       23.39      6.36 o 
   0   7   7      290.33      222.81     11.13 o 
   1   7   7      565.56      533.89     15.27 o 
   2   7   7       34.12       31.70      5.22 o 
   3   7   7       73.98       75.43      8.97 o 
   4   7   7       22.99       36.35     10.52 o 
   5   7   7       37.91       27.23     10.42 o 
   6   7   7       13.30       24.79     10.96 o 
   7   7   7       13.39        9.79      9.49 o 
   8   7   7      325.75      325.89     29.47 o 
   9   7   7       24.25       22.85     12.39 o 
 -13   8   7       87.66       94.05     19.99 o 
 -12   8   7        5.51        6.72      8.89 o 
 -11   8   7        1.70        8.84      6.59 o 
 -10   8   7      197.87      219.85     14.35 o 
  -9   8   7       66.65       79.26      8.01 o 
  -8   8   7       73.45       95.61      8.77 o 
  -7   8   7      119.73      102.97      8.65 o 
  -6   8   7      114.96      123.06     10.41 o 
  -5   8   7       91.09      111.94      7.32 o 
  -4   8   7      110.89      104.57      7.32 o 
  -3   8   7        4.37       10.12      4.31 o 
  -2   8   7       16.03       24.60      6.56 o 
  -1   8   7       10.20       17.58      4.66 o 
   0   8   7      187.21      175.42     10.39 o 
   1   8   7       11.40       12.69      3.41 o 
   2   8   7        4.70        4.13      4.96 o 
   3   8   7       60.43       70.79     12.76 o 
   4   8   7      193.96      237.46     20.91 o 
   5   8   7        5.11        8.59      8.42 o 
   6   8   7      297.97      290.08     25.26 o 
   7   8   7      133.44      173.52     22.85 o 
   8   8   7       37.61       61.64     16.04 o 
 -11   9   7        6.80        3.94      9.02 o 
 -10   9   7       11.93       10.22      9.29 o 
  -9   9   7       83.60      102.31     12.53 o 
  -8   9   7       79.77       99.51      9.41 o 
  -7   9   7       34.97       25.07      5.81 o 
  -6   9   7      562.33      620.34     18.40 o 
  -5   9   7      113.66      105.61      8.05 o 
  -4   9   7       60.55       62.25      6.20 o 
  -3   9   7      368.22      366.22     12.55 o 
  -2   9   7       33.77       24.74      6.10 o 
  -1   9   7       17.67       11.95      4.39 o 
   0   9   7        5.82        7.08      4.27 o 
   1   9   7      146.31      138.54     10.16 o 
   2   9   7        3.79        2.45      5.10 o 
   3   9   7       89.81      128.95     15.84 o 
   4   9   7       68.66       61.17     14.00 o 
   5   9   7       29.33       25.99     12.06 o 
   6   9   7       26.68       39.76     13.16 o 
  -8  10   7       37.78       46.67     11.86 o 
  -7  10   7        2.54        2.73      4.33 o 
  -6  10   7       71.12       73.30      7.71 o 
  -5  10   7        1.89        8.68      4.55 o 
  -4  10   7       57.37       66.46      8.44 o 
  -3  10   7       14.19       16.51      4.63 o 
  -2  10   7       12.99       10.15      4.26 o 
  -1  10   7        3.50        1.56      3.89 o 
   0  10   7      199.81      221.18     12.07 o 
   1  10   7      125.63      132.16     10.40 o 
   2  10   7        1.82        3.90      4.73 o 
   3  10   7       25.65       21.06      7.92 o 
 -18   0   8       34.42       29.43      6.04 o 
 -17   0   8      161.67      150.06     10.01 o 
 -16   0   8      105.41       87.27      7.90 o 
 -15   0   8      253.35      254.10     11.05 o 
 -14   0   8     3476.20     3458.07     51.51 o 
 -13   0   8     3970.95     3935.38     54.47 o 
 -12   0   8     2956.76     2873.49     41.63 o 
 -11   0   8       28.75       33.90      3.65 o 
 -10   0   8       83.86       80.79      4.38 o 
  -9   0   8       45.70       30.65      4.35 o 
  -8   0   8      309.53      317.95      6.89 o 
  -7   0   8       20.01       23.26      2.21 o 
  -6   0   8      872.77      908.68     13.23 o 
  -5   0   8     6433.74     6932.36     64.65 o 
  -4   0   8     4295.41     4482.08     40.11 o 
  -3   0   8     7551.81     7524.08     75.12 o 
  -2   0   8     3211.54     3195.91     37.74 o 
  -1   0   8        4.71        6.34      1.99 o 
   0   0   8        1.79        7.76      3.01 o 
   1   0   8     1292.70     1342.43     19.50 o 
   2   0   8      415.37      397.25      8.06 o 
   3   0   8       29.81       31.88      2.91 o 
   4   0   8        5.27        5.67      2.02 o 
   5   0   8       28.93       32.25      3.41 o 
   6   0   8        8.00        5.12      3.92 o 
   7   0   8      563.47      521.46     16.76 o 
   8   0   8      374.10      379.54     14.53 o 
   9   0   8        0.03        2.86      6.97 o 
  10   0   8      277.12      277.08     18.26 o 
  11   0   8      246.05      222.18     12.58 o 
  12   0   8       23.31       17.27      5.92 o 
 -18   1   8       42.55       38.43      5.41 o 
 -17   1   8       60.82       60.87      5.84 o 
 -16   1   8       94.86      100.36      5.64 o 
 -15   1   8      473.23      451.42     10.26 o 
 -14   1   8      138.05      138.45      5.59 o 
 -13   1   8       73.81       66.52      4.82 o 
 -12   1   8       39.33       33.64      3.32 o 
 -11   1   8      560.47      548.14      9.60 o 
 -10   1   8        0.00        3.88      1.42 o 
  -9   1   8       60.41       59.32      2.38 o 
  -8   1   8      211.00      245.35      3.87 o 
  -7   1   8     2536.03     2634.65     20.15 o 
  -6   1   8     2709.62     2859.41     19.76 o 
  -5   1   8     1498.73     1610.28     12.43 o 
  -4   1   8      899.53      869.62      8.61 o 
  -3   1   8      191.64      207.19      3.80 o 
  -2   1   8       52.26       68.08      2.02 o 
  -1   1   8     1084.53     1153.88     12.52 o 
   0   1   8      836.60      864.44      9.80 o 
   1   1   8     1373.14     1396.18     13.69 o 
   2   1   8      328.53      324.43      5.32 o 
   3   1   8       92.55       95.12      3.22 o 
   4   1   8      173.16      181.30      5.58 o 
   5   1   8       53.19       48.73      4.24 o 
   6   1   8     1310.20     1252.99     17.95 o 
   7   1   8       89.44      106.93      5.62 o 
   8   1   8       45.63       45.97      3.93 o 
   9   1   8       17.44       27.38      3.62 o 
  10   1   8       23.15       24.87      3.85 o 
  11   1   8       53.17       55.29      6.35 o 
  12   1   8       36.10       35.37      5.97 o 
 -18   2   8       68.17       89.68      9.41 o 
 -17   2   8      384.24      410.69     14.87 o 
 -16   2   8        3.61        5.28      3.90 o 
 -15   2   8       74.89       83.67      6.02 o 
 -14   2   8       72.44       70.89      4.79 o 
 -13   2   8        0.30        0.00      1.95 o 
 -12   2   8      141.74      143.98      5.15 o 
 -11   2   8      140.13      145.63      4.00 o 
 -10   2   8      266.81      293.85      5.24 o 
  -9   2   8      206.26      191.68      4.35 o 
  -8   2   8      248.04      269.73      4.85 o 
  -7   2   8       62.66       84.19      2.48 o 
  -6   2   8     2345.64     2417.84     25.27 o 
  -5   2   8     1688.24     1801.43     20.32 o 
  -4   2   8     2007.61     2103.89     22.30 o 
  -3   2   8      223.86      202.72      5.00 o 
  -2   2   8      440.64      390.39      8.00 o 
  -1   2   8      536.14      558.49     10.20 o 
   0   2   8        0.02       -0.04      1.48 o 
   1   2   8      708.20      768.03     12.37 o 
   2   2   8      248.74      238.49      5.84 o 
   3   2   8     1007.89     1044.83     14.89 o 
   4   2   8       24.55       29.18      2.08 o 
   5   2   8     1142.27     1069.43     13.49 o 
   6   2   8        0.18        2.17      2.04 o 
   7   2   8      125.36      119.26      5.54 o 
   8   2   8        7.07        4.37      2.50 o 
   9   2   8      154.08      137.33      6.74 o 
  10   2   8       26.81       23.13      7.61 o 
  11   2   8        1.12        8.83      5.53 o 
  12   2   8       16.16        4.58      6.04 o 
 -17   3   8        4.81        7.42      4.79 o 
 -16   3   8       17.61       22.29      4.95 o 
 -15   3   8       11.70       10.96      4.06 o 
 -14   3   8       74.99       71.74      5.96 o 
 -13   3   8       52.15       54.37      7.25 o 
 -12   3   8       82.76       90.99      8.03 o 
 -11   3   8        6.38       10.32      2.44 o 
 -10   3   8       92.52       89.56      4.44 o 
  -9   3   8      145.67      152.01      7.24 o 
  -8   3   8       47.03       66.81      3.83 o 
  -7   3   8      206.17      185.78      8.60 o 
  -6   3   8       29.29       31.62      2.93 o 
  -5   3   8      424.68      517.96      9.55 o 
  -4   3   8      138.65      146.20      4.55 o 
  -3   3   8      124.88      100.45      4.61 o 
  -2   3   8      388.11      416.06      8.35 o 
  -1   3   8     4178.00     4464.71     50.09 o 
   0   3   8      508.65      596.39     11.68 o 
   1   3   8        8.59        7.10      2.26 o 
   2   3   8     1308.26     1302.29     23.21 o 
   3   3   8      293.65      327.15      8.04 o 
   4   3   8       87.83       91.92      4.88 o 
   5   3   8        3.76        6.51      2.78 o 
   6   3   8        5.55        9.39      5.37 o 
   7   3   8       61.92       76.23      6.47 o 
   8   3   8      300.18      286.08     11.46 o 
   9   3   8      168.20      172.55     18.21 o 
  10   3   8      202.21      183.88     16.04 o 
  11   3   8       16.78       12.48      6.36 o 
  12   3   8       59.22       53.12      9.33 o 
 -17   4   8       37.16       51.37      6.71 o 
 -16   4   8        0.00        7.71      5.92 o 
 -15   4   8       58.16       54.09      6.29 o 
 -14   4   8      117.08      105.75      8.36 o 
 -13   4   8        7.11        3.77      2.91 o 
 -12   4   8      405.03      371.58     12.80 o 
 -11   4   8       38.45       44.61      4.26 o 
 -10   4   8      199.38      201.24      7.42 o 
  -9   4   8      519.80      464.69     11.52 o 
  -8   4   8       81.97       76.26      6.49 o 
  -7   4   8       48.73       45.31      4.36 o 
  -6   4   8      856.43      845.84     13.71 o 
  -5   4   8       96.09       97.31      4.59 o 
  -4   4   8      109.90      150.97      5.33 o 
  -3   4   8      199.73      211.53      6.00 o 
  -2   4   8     1039.58     1081.91     18.83 o 
  -1   4   8       12.77       15.42      2.13 o 
   0   4   8      151.22      190.69      5.29 o 
   1   4   8       95.26       83.53      6.62 o 
   2   4   8      220.02      205.56     16.40 o 
   3   4   8      213.74      206.43      9.17 o 
   4   4   8        1.53        2.03      2.92 o 
   5   4   8       18.56       15.64      4.49 o 
   6   4   8       77.58       86.21      6.59 o 
   7   4   8      583.09      578.03     14.76 o 
   8   4   8      442.95      380.58     12.38 o 
   9   4   8        0.19        5.84      4.94 o 
  10   4   8        1.66        6.17      5.02 o 
  11   4   8      143.12      137.47     11.55 o 
 -16   5   8       47.19       52.40      7.44 o 
 -15   5   8        3.70       10.80      4.66 o 
 -14   5   8      137.03      133.61      9.74 o 
 -13   5   8       74.82       56.09      8.65 o 
 -12   5   8      106.74      109.40     10.82 o 
 -11   5   8       69.60       52.68      6.67 o 
 -10   5   8      129.15      112.01      8.30 o 
  -9   5   8     1749.83     1682.49     25.92 o 
  -8   5   8        9.50        5.87      3.04 o 
  -7   5   8      166.64      152.41      7.45 o 
  -6   5   8      199.11      158.64      6.94 o 
  -5   5   8     1089.37     1141.40     16.48 o 
  -4   5   8      691.62      680.88     14.59 o 
  -3   5   8       29.80       25.00      3.10 o 
  -2   5   8      229.31      242.80      8.00 o 
  -1   5   8        0.72        1.88      1.74 o 
   0   5   8       38.17       31.36      3.32 o 
   1   5   8        0.31       -0.02      2.85 o 
   2   5   8      100.26       86.09      7.43 o 
   3   5   8      322.33      303.48     22.02 o 
   4   5   8      543.52      546.92     24.55 o 
   5   5   8       22.13       32.10     11.23 o 
   6   5   8        3.90        0.17      7.85 o 
   7   5   8       90.64       97.63     18.71 o 
   8   5   8        4.50       10.15      4.36 o 
   9   5   8        0.11        9.64      8.17 o 
  10   5   8        4.21       -1.42      6.23 o 
 -15   6   8        1.33        2.92      7.59 o 
 -14   6   8        1.57       11.38      8.18 o 
 -13   6   8       47.24       56.53      8.77 o 
 -12   6   8      107.02      101.04     10.67 o 
 -11   6   8      165.18      149.64     10.04 o 
 -10   6   8      243.76      230.12     11.66 o 
  -9   6   8       12.41        6.90      3.82 o 
  -8   6   8      284.27      272.47     11.50 o 
  -7   6   8        3.68        5.43      3.02 o 
  -6   6   8      606.37      576.24     13.61 o 
  -5   6   8      107.38       89.17      5.67 o 
  -4   6   8       83.23       79.55     10.44 o 
  -3   6   8       45.49       31.72      3.94 o 
  -2   6   8        1.18        4.58      2.91 o 
  -1   6   8      256.72      253.22     11.58 o 
   0   6   8        0.03        2.88      2.84 o 
   1   6   8       93.11       94.60      8.50 o 
   2   6   8      516.25      491.34     16.81 o 
   3   6   8       32.46       62.34     12.23 o 
   4   6   8      310.95      251.49     21.28 o 
   5   6   8        1.04        7.45      7.32 o 
   6   6   8        0.08        4.44      8.18 o 
   7   6   8       36.34       32.61     12.23 o 
   8   6   8       51.85       57.73     15.97 o 
   9   6   8       33.16       47.25     10.26 o 
  10   6   8       13.95        9.96     11.53 o 
 -14   7   8      160.47      158.23     30.75 o 
 -13   7   8      118.95       89.55     11.32 o 
 -12   7   8       20.60        6.67      9.49 o 
 -11   7   8        6.50       14.49      4.45 o 
 -10   7   8       28.72       26.54      5.46 o 
  -9   7   8      114.21      112.15      8.51 o 
  -8   7   8      269.19      261.09     11.16 o 
  -7   7   8       39.27       35.75      4.89 o 
  -6   7   8       67.03       66.90      5.92 o 
  -5   7   8      282.34      254.52     13.48 o 
  -4   7   8        0.05        2.28      2.87 o 
  -3   7   8      125.86      131.32      8.14 o 
  -2   7   8      232.51      169.79     20.21 o 
  -1   7   8      280.21      241.50     11.60 o 
   0   7   8        0.79       -2.58      2.53 o 
   1   7   8       53.41       49.82      5.15 o 
   2   7   8       18.03       13.65      4.80 o 
   3   7   8       35.54       19.08      8.95 o 
   4   7   8        0.00       -1.27      6.38 o 
   5   7   8       77.11       39.96     12.49 o 
   6   7   8        0.58       -5.88      6.78 o 
   7   7   8       74.50       57.66     15.84 o 
   8   7   8       18.29        9.52     10.39 o 
 -13   8   8       27.38       21.92     12.70 o 
 -12   8   8        0.03        4.24      5.94 o 
 -11   8   8        0.06       -0.77      4.81 o 
 -10   8   8      180.42      197.66     11.67 o 
  -9   8   8        0.23        2.25      3.76 o 
  -8   8   8       60.86       71.76      8.01 o 
  -7   8   8       15.98       12.08      4.44 o 
  -6   8   8        2.36       -1.69      3.49 o 
  -5   8   8       16.53        4.93      3.44 o 
  -4   8   8        6.50        6.96      4.42 o 
  -3   8   8       29.23       35.76     10.18 o 
  -2   8   8       96.81      108.21      9.65 o 
  -1   8   8     1169.72     1103.41     32.46 o 
   0   8   8       16.54       19.25      3.71 o 
   1   8   8      237.36      256.41     10.02 o 
   2   8   8       11.36       12.61      5.82 o 
   3   8   8      148.63      184.68     19.58 o 
   4   8   8       21.22       25.86     10.16 o 
   5   8   8       48.98       53.82     14.23 o 
   6   8   8       59.47       72.83     16.87 o 
   7   8   8       17.24       -0.87      9.52 o 
 -11   9   8      115.42      136.47     20.01 o 
 -10   9   8       16.01       30.61     12.39 o 
  -9   9   8        0.89        0.00      4.86 o 
  -8   9   8        0.26        0.33      4.48 o 
  -7   9   8      116.46      111.21      9.37 o 
  -6   9   8        0.09        1.43      3.84 o 
  -5   9   8       29.33       30.91      6.37 o 
  -4   9   8      113.79      112.56      8.31 o 
  -3   9   8      148.42      157.02      9.15 o 
  -2   9   8       60.15       63.44      6.54 o 
  -1   9   8       19.51       19.21      5.53 o 
   0   9   8      228.03      179.96     11.06 o 
   1   9   8      206.67      206.30     12.54 o 
   2   9   8        9.20        4.30      5.13 o 
   3   9   8       55.40       54.72      9.36 o 
   4   9   8      110.13      112.82     12.51 o 
   5   9   8        8.46       16.34     11.26 o 
  -8  10   8        3.03        1.75      4.71 o 
  -7  10   8        0.00        2.91      4.68 o 
  -6  10   8        4.77       11.34      4.94 o 
  -5  10   8        8.67       20.19      5.41 o 
  -4  10   8        2.42       -3.81      6.35 o 
  -3  10   8       14.75        8.56      4.42 o 
  -2  10   8      114.85      135.92     16.39 o 
  -1  10   8       22.49       16.01      6.60 o 
   0  10   8        0.03       -4.59      5.04 o 
   1  10   8        6.74        7.42     10.14 o 
   2  10   8       15.96       15.32      6.27 o 
 -18   1   9       11.50        9.06      4.05 o 
 -17   1   9        1.07        6.54      3.50 o 
 -16   1   9      160.55      159.85      7.35 o 
 -15   1   9        0.25        0.59      2.29 o 
 -14   1   9       21.03        9.08      5.56 o 
 -13   1   9      273.50      271.95      6.51 o 
 -12   1   9      321.00      329.70      6.37 o 
 -11   1   9      316.35      317.74      7.08 o 
 -10   1   9      678.90      674.11      7.72 o 
  -9   1   9      670.31      659.54      7.30 o 
  -8   1   9      177.93      182.90      4.51 o 
  -7   1   9     1554.01     1633.21     13.19 o 
  -6   1   9      334.72      320.22      4.00 o 
  -5   1   9      669.88      761.44      6.91 o 
  -4   1   9       73.57       70.32      2.24 o 
  -3   1   9     1121.31     1100.13      9.35 o 
  -2   1   9     1292.81     1289.20     10.65 o 
  -1   1   9      939.96      908.01      8.97 o 
   0   1   9      178.62      188.61      4.61 o 
   1   1   9      505.74      576.10      8.11 o 
   2   1   9      464.38      465.44      6.87 o 
   3   1   9      321.22      310.07      5.92 o 
   4   1   9       37.30       34.95      3.54 o 
   5   1   9       28.47       29.63      3.26 o 
   6   1   9      151.00      144.62      5.67 o 
   7   1   9       34.19       33.28      3.97 o 
   8   1   9        0.38        7.38      2.46 o 
   9   1   9       24.63       23.36      3.71 o 
  10   1   9       77.57       77.60      6.05 o 
  11   1   9        0.12        6.64      4.28 o 
  12   1   9        0.43        6.07      4.42 o 
 -18   2   9       14.48        7.86      4.75 o 
 -17   2   9       45.43       49.84      6.76 o 
 -16   2   9        0.87        2.63      5.51 o 
 -15   2   9       23.43       25.05      5.23 o 
 -14   2   9      311.75      292.86      8.00 o 
 -13   2   9       15.26       16.55      2.69 o 
 -12   2   9       26.71       24.96      2.68 o 
 -11   2   9       15.76        6.98      2.36 o 
 -10   2   9      376.14      359.42      5.88 o 
  -9   2   9      383.99      394.90      6.65 o 
  -8   2   9      880.63      902.62     10.89 o 
  -7   2   9     1043.32     1159.74     11.22 o 
  -6   2   9      352.44      353.53      6.17 o 
  -5   2   9      425.33      498.05      8.45 o 
  -4   2   9     3089.99     3128.55     31.36 o 
  -3   2   9      313.58      353.59      6.55 o 
  -2   2   9       78.90       80.95      3.93 o 
  -1   2   9      114.81      134.50      4.25 o 
   0   2   9     3494.89     3486.59     30.46 o 
   1   2   9      732.72      697.38      8.56 o 
   2   2   9       29.72       22.66      1.80 o 
   3   2   9      510.38      548.97      9.56 o 
   4   2   9      485.61      482.93      9.12 o 
   5   2   9      295.93      307.70      7.59 o 
   6   2   9      266.33      253.21      7.81 o 
   7   2   9       82.45       96.76      5.54 o 
   8   2   9      184.52      183.44      9.22 o 
   9   2   9       21.07       18.42      4.07 o 
  10   2   9        2.70        3.89      5.08 o 
  11   2   9       43.57       36.64      7.85 o 
 -18   3   9        3.42        7.12      4.97 o 
 -17   3   9       27.58       26.92      6.26 o 
 -16   3   9      103.06       99.09      7.83 o 
 -15   3   9       37.54       37.30      5.04 o 
 -14   3   9       19.89       21.03      3.88 o 
 -13   3   9      566.00      558.86     12.84 o 
 -12   3   9      308.35      317.56      8.34 o 
 -11   3   9      207.66      194.77      6.40 o 
 -10   3   9      239.44      201.80      6.05 o 
  -9   3   9       26.71       19.51      2.39 o 
  -8   3   9       33.78       34.78      2.48 o 
  -7   3   9      314.93      355.34      8.50 o 
  -6   3   9      781.91      805.37     14.48 o 
  -5   3   9       44.84       32.71      2.81 o 
  -4   3   9      625.96      726.52     11.39 o 
  -3   3   9      231.29      233.08      5.99 o 
  -2   3   9        0.65        2.31      1.68 o 
  -1   3   9      700.74      672.97     13.58 o 
   0   3   9      823.48      855.09     13.36 o 
   1   3   9     1611.62     1624.70     21.91 o 
   2   3   9      465.57      496.28     11.76 o 
   3   3   9       36.50       36.14      4.72 o 
   4   3   9       28.05       61.18     14.97 o 
   5   3   9      706.02      678.30     16.91 o 
   6   3   9       22.76       32.15      5.37 o 
   7   3   9        8.98       14.01      4.06 o 
   8   3   9      204.60      208.08     12.11 o 
   9   3   9      417.31      472.31     17.14 o 
  10   3   9      113.29      111.00     15.17 o 
  11   3   9       96.18      115.37     12.19 o 
 -17   4   9       42.00       51.91      6.83 o 
 -16   4   9        6.74       10.51      4.43 o 
 -15   4   9       46.73       45.73      5.77 o 
 -14   4   9        2.15        4.39      3.98 o 
 -13   4   9      165.28      145.43      7.77 o 
 -12   4   9        8.32        4.20      2.82 o 
 -11   4   9        3.39        7.21      2.71 o 
 -10   4   9      481.20      458.10     10.93 o 
  -9   4   9      525.52      530.51     12.46 o 
  -8   4   9      372.27      338.28     10.34 o 
  -7   4   9      258.74      272.32      8.88 o 
  -6   4   9      120.39      114.65      5.24 o 
  -5   4   9       43.81       43.78      3.24 o 
  -4   4   9      770.81      768.84     14.01 o 
  -3   4   9      738.51      759.60     14.06 o 
  -2   4   9     1352.07     1403.93     19.94 o 
  -1   4   9       34.59       48.16      4.31 o 
   0   4   9       69.36       77.95      6.00 o 
   1   4   9      288.35      286.60     10.53 o 
   2   4   9       72.41       56.63     13.26 o 
   3   4   9      518.09      539.55     18.09 o 
   4   4   9      738.25      738.23     17.97 o 
   5   4   9       75.36       74.18      6.15 o 
   6   4   9        8.08       13.07      3.58 o 
   7   4   9       55.74       52.04      8.33 o 
   8   4   9       61.52       48.47      6.97 o 
   9   4   9       95.49       85.98     12.03 o 
  10   4   9       82.01      104.04     10.20 o 
  11   4   9        0.04       -2.15     11.44 o 
 -16   5   9        8.94       16.25      5.77 o 
 -15   5   9        0.00        4.34      4.68 o 
 -14   5   9       43.62       31.48      9.31 o 
 -13   5   9      195.54      178.17     13.43 o 
 -12   5   9      792.10      743.60     20.85 o 
 -11   5   9       12.77        9.22      3.67 o 
 -10   5   9      183.56      163.11      8.01 o 
  -9   5   9     3078.19     2977.04     42.58 o 
  -8   5   9      117.13      131.44      7.78 o 
  -7   5   9      677.09      659.87     14.89 o 
  -6   5   9     2694.95     2617.20     40.32 o 
  -5   5   9        3.83        1.38      2.15 o 
  -4   5   9      166.51      157.83      6.47 o 
  -3   5   9      684.91      662.54     14.89 o 
  -2   5   9       56.91       58.11      3.76 o 
  -1   5   9       14.32        7.62      2.39 o 
   0   5   9      502.91      486.34     22.37 o 
   1   5   9       81.66       79.99      6.22 o 
   2   5   9        3.31       -1.13      3.84 o 
   3   5   9        1.17       -5.38      5.65 o 
   4   5   9       46.53       48.04     12.53 o 
   5   5   9      495.54      515.88     32.74 o 
   6   5   9      391.23      388.96     18.04 o 
   7   5   9       34.57       27.35      7.26 o 
   8   5   9        2.23        2.90      4.51 o 
   9   5   9       18.09       26.51      8.48 o 
  10   5   9       38.04       45.11     10.14 o 
 -15   6   9        0.06        5.88      7.14 o 
 -14   6   9       80.41      110.31     12.36 o 
 -13   6   9      338.27      300.05     40.99 o 
 -12   6   9        6.80        6.34      4.10 o 
 -11   6   9       11.81        0.14      4.60 o 
 -10   6   9      381.81      401.79     14.35 o 
  -9   6   9       37.43       28.24      5.26 o 
  -8   6   9      574.40      529.41     14.18 o 
  -7   6   9      223.51      190.64      8.43 o 
  -6   6   9       51.41       48.01      4.86 o 
  -5   6   9        1.95        2.65      2.41 o 
  -4   6   9      158.01      162.44      7.69 o 
  -3   6   9      474.18      416.30     11.94 o 
  -2   6   9       62.13       44.93     10.66 o 
  -1   6   9      116.96      127.51      6.66 o 
   0   6   9       40.78       31.36      4.85 o 
   1   6   9      714.46      668.93     17.11 o 
   2   6   9       29.20       16.70      4.90 o 
   3   6   9       39.91       42.83     12.06 o 
   4   6   9       67.92       95.88     16.20 o 
   5   6   9        0.03        1.84      7.12 o 
   6   6   9        8.02       25.06     11.16 o 
   7   6   9       37.86       40.92     14.27 o 
   8   6   9        0.26        3.91      5.79 o 
   9   6   9        9.80       14.26      8.22 o 
 -14   7   9      985.27     1124.47     34.11 o 
 -13   7   9      313.43      363.79     31.12 o 
 -12   7   9      141.74      147.74     12.93 o 
 -11   7   9        0.24        5.45      3.95 o 
 -10   7   9      233.56      267.64     12.09 o 
  -9   7   9        4.62       11.99      4.08 o 
  -8   7   9        0.03        2.20      3.27 o 
  -7   7   9        2.33        4.05      3.08 o 
  -6   7   9        1.92        2.96      2.97 o 
  -5   7   9       65.98       57.79      6.48 o 
  -4   7   9      153.73      145.21      7.95 o 
  -3   7   9      241.64      187.01     18.90 o 
  -2   7   9      732.64      662.05     31.95 o 
  -1   7   9        9.06        4.63      2.98 o 
   0   7   9       36.38       48.63      5.08 o 
   1   7   9       44.57       44.14      5.37 o 
   2   7   9      137.67      140.92     11.61 o 
   3   7   9       34.48       37.82     11.49 o 
   4   7   9       10.89       18.68      8.59 o 
   5   7   9       73.55       50.38     14.03 o 
   6   7   9       49.04       34.61     13.06 o 
   7   7   9       20.41        6.28     10.72 o 
   8   7   9      530.18      642.73     43.46 o 
 -13   8   9        3.04       -0.64      5.99 o 
 -12   8   9       12.46       18.83      9.83 o 
 -11   8   9        3.02        5.04      4.08 o 
 -10   8   9       54.67       51.64      7.17 o 
  -9   8   9        0.33       -2.97      3.47 o 
  -8   8   9      138.36      137.77     10.21 o 
  -7   8   9        5.16        1.83      3.68 o 
  -6   8   9       31.54       29.87      9.14 o 
  -5   8   9       13.28        4.43      3.94 o 
  -4   8   9      336.08      301.02     12.22 o 
  -3   8   9      636.49      619.96     21.89 o 
  -2   8   9       14.42       12.84      4.84 o 
  -1   8   9        7.57       10.66      3.40 o 
   0   8   9      293.35      306.16     10.90 o 
   1   8   9      129.94      125.91     10.84 o 
   2   8   9      159.85      166.20     13.20 o 
   3   8   9      551.82      618.34     25.26 o 
   4   8   9      241.59      242.01     24.09 o 
   5   8   9       22.96       31.37     11.63 o 
   6   8   9      169.21      254.74     27.73 o 
 -11   9   9        1.72       18.82      9.34 o 
 -10   9   9      107.59      108.98     10.76 o 
  -9   9   9       24.16       14.74      5.62 o 
  -8   9   9       87.11       92.60     11.50 o 
  -7   9   9       68.00       71.82     11.25 o 
  -6   9   9       24.91       30.74      8.31 o 
  -5   9   9       79.01       68.51      7.76 o 
  -4   9   9      109.86       97.48      8.05 o 
  -3   9   9      110.44      115.80      8.69 o 
  -2   9   9        0.02       -2.73      3.48 o 
  -1   9   9       56.36       59.75      7.89 o 
   0   9   9        9.90        4.74      4.93 o 
   1   9   9       24.35       30.12      7.02 o 
   2   9   9       96.78       87.35     17.86 o 
   3   9   9       23.77       39.95      8.44 o 
   4   9   9       44.05       36.65      8.90 o 
  -8  10   9        0.00        3.89      5.10 o 
  -7  10   9       27.40       41.17     10.43 o 
  -6  10   9       57.36       71.54      8.04 o 
  -5  10   9       33.23       30.22      6.30 o 
  -4  10   9       24.32       20.34      5.46 o 
  -3  10   9       63.24       82.82      7.97 o 
  -2  10   9       19.21       19.21      7.47 o 
  -1  10   9       25.17       25.32      5.92 o 
   0  10   9       64.92       69.29      8.90 o 
   1  10   9       37.97       40.43     14.00 o 
 -18   0  10        0.65        3.58      4.37 o 
 -17   0  10       36.38       29.17      6.56 o 
 -16   0  10     1350.64     1389.90     41.26 o 
 -15   0  10       89.18      103.96      7.94 o 
 -14   0  10        2.62        2.32      3.10 o 
 -13   0  10      318.28      286.42     10.01 o 
 -12   0  10     1777.78     1649.51     27.47 o 
 -11   0  10      303.24      288.72      8.34 o 
 -10   0  10       44.66       36.03      3.03 o 
  -9   0  10       90.48       75.30      3.76 o 
  -8   0  10       78.68       80.63      3.75 o 
  -7   0  10       19.66       24.06      2.39 o 
  -6   0  10     1104.92     1078.71     12.64 o 
  -5   0  10     1531.93     1712.43     19.48 o 
  -4   0  10     1799.08     1898.26     20.99 o 
  -3   0  10     1093.00     1110.33     14.67 o 
  -2   0  10     1494.14     1553.83     24.15 o 
  -1   0  10        3.54        9.37      1.96 o 
   0   0  10      722.93      778.84     13.52 o 
   1   0  10       40.20       56.66      5.05 o 
   2   0  10      741.62      680.67     12.14 o 
   3   0  10        0.06        1.04      1.73 o 
   4   0  10        6.17        0.88      2.84 o 
   5   0  10       41.01       32.37      5.10 o 
   6   0  10      440.36      392.83     14.34 o 
   7   0  10      117.90       93.27      8.17 o 
   8   0  10       31.26       41.94      6.45 o 
   9   0  10      318.02      339.29     37.80 o 
  10   0  10      163.16      172.25     12.78 o 
  11   0  10        5.11        4.18      8.65 o 
 -18   1  10      309.43      299.29     10.68 o 
 -17   1  10      131.80      138.26      9.39 o 
 -16   1  10        8.64        8.32      2.57 o 
 -15   1  10        0.67        2.82      2.11 o 
 -14   1  10      163.14      167.75      5.26 o 
 -13   1  10      108.64      113.98      3.87 o 
 -12   1  10      329.71      312.15      5.64 o 
 -11   1  10      805.02      807.57      9.38 o 
 -10   1  10      981.69      922.03      9.44 o 
  -9   1  10      333.17      347.57      5.09 o 
  -8   1  10       19.83       10.83      1.51 o 
  -7   1  10      236.40      278.48      4.15 o 
  -6   1  10     2881.59     3097.56     21.29 o 
  -5   1  10      139.91      163.80      3.00 o 
  -4   1  10      609.07      677.65      6.26 o 
  -3   1  10       87.50       80.09      2.18 o 
  -2   1  10      449.43      451.38      5.53 o 
  -1   1  10      440.58      493.16      6.79 o 
   0   1  10      665.95      672.54      8.85 o 
   1   1  10      753.67      736.13      9.21 o 
   2   1  10      110.66      110.33      3.56 o 
   3   1  10        2.73        6.57      1.70 o 
   4   1  10      844.34      800.61     11.87 o 
   5   1  10       37.72       45.68      4.71 o 
   6   1  10      101.66      105.06      5.53 o 
   7   1  10       32.54       34.98      3.87 o 
   8   1  10       58.67       56.65      4.82 o 
   9   1  10       18.82       13.05      3.42 o 
  10   1  10       75.66       80.67     10.74 o 
  11   1  10        8.57        5.14      4.39 o 
 -18   2  10       60.69       49.81     10.08 o 
 -17   2  10      119.44      121.37      9.14 o 
 -16   2  10       18.70       16.17      5.15 o 
 -15   2  10       14.02       15.41      3.31 o 
 -14   2  10       55.70       64.79      4.58 o 
 -13   2  10      168.69      154.74      6.85 o 
 -12   2  10      105.74      102.27      4.41 o 
 -11   2  10      119.99      103.44      3.89 o 
 -10   2  10       72.28       61.03      3.08 o 
  -9   2  10      479.79      476.59      8.04 o 
  -8   2  10     2766.64     2751.46     23.88 o 
  -7   2  10      792.22      848.17      9.12 o 
  -6   2  10      146.62      177.55      3.55 o 
  -5   2  10      501.19      573.75      7.95 o 
  -4   2  10       28.10       23.84      2.28 o 
  -3   2  10       14.43       22.29      2.73 o 
  -2   2  10      965.59      917.36     13.19 o 
  -1   2  10       41.92       41.20      2.52 o 
   0   2  10      325.85      335.97      6.39 o 
   1   2  10     1614.70     1616.98     16.74 o 
   2   2  10      108.85      104.32      5.29 o 
   3   2  10      167.29      146.07      6.38 o 
   4   2  10       13.06        9.15      1.72 o 
   5   2  10      227.30      215.33      7.34 o 
   6   2  10       77.01       70.34      5.63 o 
   7   2  10       25.08       16.70      3.41 o 
   8   2  10        0.20        4.48      3.16 o 
   9   2  10        6.76        0.52      4.63 o 
  10   2  10        1.04        0.99      5.09 o 
  11   2  10       70.85       58.23     20.01 o 
 -18   3  10        0.01        1.81      4.65 o 
 -17   3  10       40.13       40.33      6.62 o 
 -16   3  10       91.00       90.52      7.33 o 
 -15   3  10      111.00      107.69      7.57 o 
 -14   3  10      156.15      156.65      7.57 o 
 -13   3  10       27.09       29.14      3.89 o 
 -12   3  10      226.26      214.58      7.05 o 
 -11   3  10        0.78        5.05      2.10 o 
 -10   3  10       54.46       48.09      3.53 o 
  -9   3  10        7.38        1.98      2.39 o 
  -8   3  10       47.63       48.58      3.04 o 
  -7   3  10      451.15      471.88     10.06 o 
  -6   3  10      267.44      304.47      8.35 o 
  -5   3  10       33.89       40.40      3.37 o 
  -4   3  10      497.73      535.77      8.76 o 
  -3   3  10       10.18       11.80      2.31 o 
  -2   3  10       51.63       57.47      4.14 o 
  -1   3  10       57.53       40.51      3.69 o 
   0   3  10      187.90      181.93      7.17 o 
   1   3  10        8.52        5.72      2.03 o 
   2   3  10       29.66       24.82      3.01 o 
   3   3  10      182.79      202.14     15.29 o 
   4   3  10      232.14      279.77     22.13 o 
   5   3  10      716.38      794.71     16.81 o 
   6   3  10        3.83        1.04      7.55 o 
   7   3  10      878.73      870.89     22.59 o 
   8   3  10      885.21      829.39     23.06 o 
   9   3  10       82.34       84.43      8.85 o 
  10   3  10      352.01      342.17     30.13 o 
  11   3  10      437.48      448.30     20.63 o 
 -17   4  10       18.19       17.55      5.81 o 
 -16   4  10        0.12        1.18      3.76 o 
 -15   4  10       93.20       82.75      7.03 o 
 -14   4  10      141.41      151.67      8.34 o 
 -13   4  10        9.33       21.14      5.61 o 
 -12   4  10       31.57       36.02      4.38 o 
 -11   4  10       40.74       38.01      5.64 o 
 -10   4  10      267.47      252.59      7.68 o 
  -9   4  10       51.87       58.86      4.98 o 
  -8   4  10      344.96      330.18     10.26 o 
  -7   4  10        0.13        0.35      2.16 o 
  -6   4  10        0.76        5.87      2.36 o 
  -5   4  10       40.56       65.33      3.92 o 
  -4   4  10      889.19      919.19     19.19 o 
  -3   4  10      239.63      237.08      6.48 o 
  -2   4  10      634.50      615.70     11.62 o 
  -1   4  10     1207.47     1238.73     20.93 o 
   0   4  10       54.66       57.36      5.52 o 
   1   4  10      149.64      149.17      8.30 o 
   2   4  10      152.79      155.81      8.51 o 
   3   4  10      778.22      751.41     18.05 o 
   4   4  10      321.96      319.86     15.93 o 
   5   4  10      205.01      206.54     16.61 o 
   6   4  10      247.12      244.08     13.43 o 
   7   4  10      277.73      272.27     22.85 o 
   8   4  10       37.29       53.47      7.50 o 
   9   4  10      225.86      234.28     13.34 o 
  10   4  10      259.79      251.42     14.63 o 
 -16   5  10       11.04       13.13      8.83 o 
 -15   5  10       13.25        9.58      4.84 o 
 -14   5  10        5.41        6.89      4.25 o 
 -13   5  10        0.90        0.14      4.05 o 
 -12   5  10      113.23      105.43      9.12 o 
 -11   5  10        2.83        0.45      3.15 o 
 -10   5  10      131.03      100.79      6.75 o 
  -9   5  10      555.02      576.31     15.03 o 
  -8   5  10     1921.89     1933.57     30.54 o 
  -7   5  10      979.27     1005.79     19.35 o 
  -6   5  10     1147.48     1136.37     24.95 o 
  -5   5  10       18.68       11.85      3.03 o 
  -4   5  10        9.22        8.92      2.61 o 
  -3   5  10      333.83      328.72      7.95 o 
  -2   5  10        7.47        2.58      2.31 o 
  -1   5  10      227.00      199.47      8.55 o 
   0   5  10      351.94      328.73     11.35 o 
   1   5  10      862.99      833.38     20.32 o 
   2   5  10      178.13      181.81     13.56 o 
   3   5  10        1.49        5.25      8.05 o 
   4   5  10       97.02       93.88     16.37 o 
   5   5  10        1.14       -3.46      4.45 o 
   6   5  10       12.71       19.56      9.09 o 
   7   5  10       53.67       55.91      7.39 o 
   8   5  10       24.31       20.13      8.74 o 
   9   5  10       74.37       89.55     19.04 o 
 -16   6  10        0.35        3.97      5.16 o 
 -15   6  10       26.10       24.63     10.73 o 
 -14   6  10       11.23        8.72      4.94 o 
 -13   6  10        0.07       10.19      5.34 o 
 -12   6  10      173.23      183.86     11.48 o 
 -11   6  10       41.59       38.04      6.07 o 
 -10   6  10       37.81       42.75      5.34 o 
  -9   6  10       31.60       45.82      6.17 o 
  -8   6  10       32.38       29.85      4.69 o 
  -7   6  10      229.37      220.30      9.85 o 
  -6   6  10      171.85      156.11      7.70 o 
  -5   6  10        0.31       -0.45      2.31 o 
  -4   6  10       53.63       48.84      5.17 o 
  -3   6  10      610.85      607.39     15.24 o 
  -2   6  10        0.79        4.24      2.91 o 
  -1   6  10        9.76        3.47      2.89 o 
   0   6  10      545.94      499.12     14.48 o 
   1   6  10      199.48      166.65      9.11 o 
   2   6  10       11.25       10.21      4.23 o 
   3   6  10        4.00       -3.41      4.89 o 
   4   6  10       38.60       33.37     11.59 o 
   5   6  10        9.33       12.09      9.42 o 
   6   6  10       43.18       55.26     15.47 o 
   7   6  10       31.64       41.02     14.77 o 
   8   6  10        5.53        9.26      7.23 o 
 -14   7  10       28.92       59.88     19.58 o 
 -13   7  10      132.37      142.64     27.45 o 
 -12   7  10        5.59       14.18      4.72 o 
 -11   7  10       31.12       46.66      8.37 o 
 -10   7  10        2.21        2.54      3.81 o 
  -9   7  10       83.82       77.34      8.52 o 
  -8   7  10      126.27      122.08      8.53 o 
  -7   7  10       23.03       16.23      3.85 o 
  -6   7  10       52.65       49.34      6.43 o 
  -5   7  10       92.35      109.26      7.55 o 
  -4   7  10       14.54       15.27      4.37 o 
  -3   7  10        6.86        4.24      3.73 o 
  -2   7  10       78.95       71.99      5.74 o 
  -1   7  10        7.53        2.68      3.27 o 
   0   7  10       17.95       16.81      4.20 o 
   1   7  10       58.98       53.84      6.10 o 
   2   7  10        4.49        2.53      4.61 o 
   3   7  10        1.15       14.12      8.64 o 
   4   7  10       27.41       25.71      7.60 o 
   5   7  10       11.83       12.90      9.96 o 
   6   7  10        0.12       10.46     10.32 o 
   7   7  10       13.15       42.13     15.57 o 
 -13   8  10       23.48        6.17     16.94 o 
 -12   8  10        0.77        1.97      5.18 o 
 -11   8  10        0.01        9.27      4.56 o 
 -10   8  10        5.16        0.40      3.77 o 
  -9   8  10       19.67       16.25      4.94 o 
  -8   8  10        3.76        5.86      4.16 o 
  -7   8  10      143.27      158.17     14.12 o 
  -6   8  10        0.47        0.95      3.74 o 
  -5   8  10        0.50        2.74      4.03 o 
  -4   8  10     1345.90     1335.56     29.55 o 
  -3   8  10       31.75       34.27      9.51 o 
  -2   8  10      127.18      109.99      9.56 o 
  -1   8  10      102.49      107.27      7.29 o 
   0   8  10       26.24       26.95      6.80 o 
   1   8  10        3.43        6.61      5.28 o 
   2   8  10       54.98       48.85     12.58 o 
   3   8  10      125.04      128.83     26.71 o 
   4   8  10      155.36      173.76     15.55 o 
   5   8  10      569.47      681.08     29.49 o 
   6   8  10        3.78        0.79      6.88 o 
 -11   9  10        9.41        4.24      5.16 o 
 -10   9  10        0.21        8.58      5.44 o 
  -9   9  10       17.93       17.75      6.00 o 
  -8   9  10      233.04      256.45     13.57 o 
  -7   9  10        0.77        4.67      4.36 o 
  -6   9  10      333.62      355.49     14.66 o 
  -5   9  10      107.11      110.24      9.23 o 
  -4   9  10        7.45        5.29      4.16 o 
  -3   9  10      238.75      269.58     18.51 o 
  -2   9  10        9.22        8.00      4.52 o 
  -1   9  10       47.01       40.43      7.61 o 
   0   9  10        7.88        8.88      5.33 o 
   1   9  10        3.22        1.03      5.10 o 
   2   9  10      208.41      229.60     15.84 o 
   3   9  10       13.73       19.36     10.31 o 
   4   9  10        4.91       19.32     11.76 o 
  -8  10  10       90.03      113.74     16.52 o 
  -7  10  10      104.03      125.23     10.56 o 
  -6  10  10      129.91      174.52     11.41 o 
  -5  10  10        1.25        4.42      4.61 o 
  -4  10  10       64.15       93.13     12.19 o 
  -3  10  10      260.37      346.22     14.41 o 
  -2  10  10       41.08       37.73      6.50 o 
  -1  10  10      182.18      196.93     14.83 o 
   0  10  10      307.11      317.48     16.64 o 
 -18   1  11        0.35        2.65      4.40 o 
 -17   1  11        1.94        0.97      3.05 o 
 -16   1  11      183.13      180.85      7.76 o 
 -15   1  11      375.27      363.26      8.10 o 
 -14   1  11      178.83      163.56      6.43 o 
 -13   1  11      350.07      362.32      6.45 o 
 -12   1  11      694.99      668.40      8.31 o 
 -11   1  11     2946.02     2808.09     22.05 o 
 -10   1  11       71.07       59.50      2.49 o 
  -9   1  11       50.41       57.76      2.80 o 
  -8   1  11      886.03      825.31      8.47 o 
  -7   1  11     3320.70     3417.07     24.51 o 
  -6   1  11      309.55      327.22      4.50 o 
  -5   1  11       40.33       44.75      1.77 o 
  -4   1  11      991.32     1016.00      9.32 o 
  -3   1  11        0.07       -0.31      0.74 o 
  -2   1  11     3388.10     3410.17     27.09 o 
  -1   1  11      756.42      717.23      9.02 o 
   0   1  11       23.29       21.92      2.07 o 
   1   1  11       21.51       19.91      1.94 o 
   2   1  11       51.55       37.59      2.53 o 
   3   1  11      687.76      682.26     10.67 o 
   4   1  11       58.24       50.28      3.39 o 
   5   1  11      172.13      158.91      6.08 o 
   6   1  11       19.07       20.47      5.55 o 
   7   1  11       12.77       17.54      7.47 o 
   8   1  11       76.93       78.97      5.54 o 
   9   1  11       31.75       28.66      4.21 o 
  10   1  11       30.15       22.41      5.33 o 
  11   1  11       17.78       20.99      5.40 o 
 -18   2  11       33.88       21.39      5.84 o 
 -17   2  11        0.02        1.26      5.24 o 
 -16   2  11        2.80        4.31      3.61 o 
 -15   2  11       38.85       38.29      4.21 o 
 -14   2  11        0.58        3.08      3.76 o 
 -13   2  11        1.53        5.21      1.99 o 
 -12   2  11      190.87      178.42      6.44 o 
 -11   2  11       67.78       74.29      3.52 o 
 -10   2  11       90.65       82.14      3.04 o 
  -9   2  11      415.37      398.75      8.45 o 
  -8   2  11      188.20      178.01      3.73 o 
  -7   2  11      161.92      169.89      3.57 o 
  -6   2  11      786.23      774.18     11.09 o 
  -5   2  11       56.60       49.19      1.98 o 
  -4   2  11      150.98      149.84      4.00 o 
  -3   2  11       94.78       93.41      3.02 o 
  -2   2  11      468.06      486.31      6.28 o 
  -1   2  11       14.33       10.07      1.91 o 
   0   2  11     1383.03     1529.42     15.47 o 
   1   2  11      446.86      497.40      6.83 o 
   2   2  11      648.31      675.23      9.60 o 
   3   2  11      913.97      938.19     13.28 o 
   4   2  11      440.98      480.47      8.34 o 
   5   2  11      384.04      386.68      9.08 o 
   6   2  11       13.63       13.95      2.98 o 
   7   2  11      446.88      470.97     12.48 o 
   8   2  11      458.79      473.33     18.92 o 
   9   2  11      340.39      356.33     16.93 o 
  10   2  11       43.66       42.11      9.97 o 
 -18   3  11       40.57       42.51      6.99 o 
 -17   3  11        2.24        1.14      4.16 o 
 -16   3  11       22.28       26.79      5.08 o 
 -15   3  11        0.09        8.70      4.02 o 
 -14   3  11       70.46       82.90      8.66 o 
 -13   3  11        1.91        7.10      2.58 o 
 -12   3  11       45.19       30.34      4.78 o 
 -11   3  11       46.38       37.73      3.42 o 
 -10   3  11      234.67      226.25      6.38 o 
  -9   3  11      456.61      464.11      8.82 o 
  -8   3  11       20.54       25.36      3.83 o 
  -7   3  11        7.97        1.03      1.48 o 
  -6   3  11        6.57        6.07      1.74 o 
  -5   3  11       82.71       68.93      3.58 o 
  -4   3  11      932.04      976.76     14.02 o 
  -3   3  11        1.73        5.13      1.91 o 
  -2   3  11      807.49      738.95     15.06 o 
  -1   3  11       17.96       18.75      2.02 o 
   0   3  11     1379.80     1384.17     16.46 o 
   1   3  11        0.30        2.05      1.85 o 
   2   3  11     1472.88     1474.18     21.81 o 
   3   3  11      119.54      134.79      7.12 o 
   4   3  11      238.52      266.76     15.04 o 
   5   3  11        0.34        4.90      4.99 o 
   6   3  11       25.23       20.02      4.02 o 
   7   3  11       61.13       46.43      6.88 o 
   8   3  11        6.93       11.92      5.21 o 
   9   3  11       17.03       17.68      6.50 o 
  10   3  11       51.58       27.16      8.06 o 
 -17   4  11       17.28       22.87      7.45 o 
 -16   4  11       14.46       17.38      5.51 o 
 -15   4  11      129.26      121.95      8.21 o 
 -14   4  11       33.70       37.50      4.89 o 
 -13   4  11        2.35        3.49      3.06 o 
 -12   4  11      542.28      531.03     12.85 o 
 -11   4  11        0.04        5.54      2.55 o 
 -10   4  11       83.33       87.40      5.14 o 
  -9   4  11       10.08        8.85      3.24 o 
  -8   4  11      147.70      177.73      9.19 o 
  -7   4  11      393.01      362.10     12.87 o 
  -6   4  11       54.96       54.16      4.65 o 
  -5   4  11       59.05       69.54      4.55 o 
  -4   4  11     1954.46     1929.52     24.40 o 
  -3   4  11     1120.13     1087.50     16.34 o 
  -2   4  11       69.30       53.14      4.43 o 
  -1   4  11       36.23       23.68      3.42 o 
   0   4  11      450.11      472.62     13.15 o 
   1   4  11       16.54       17.89      8.53 o 
   2   4  11      105.10      113.67      8.14 o 
   3   4  11       36.26       30.25      4.47 o 
   4   4  11      286.77      305.69     10.87 o 
   5   4  11       21.12       19.83      6.50 o 
   6   4  11        3.50        5.83      4.09 o 
   7   4  11       15.83       27.62      4.95 o 
   8   4  11      224.51      247.72     13.55 o 
   9   4  11      229.84      253.00     14.53 o 
 -17   5  11       58.81       69.30     10.41 o 
 -16   5  11        4.95       10.44      6.11 o 
 -15   5  11       38.55       40.80      6.74 o 
 -14   5  11        0.03        6.99      4.28 o 
 -13   5  11       13.82       20.35      5.25 o 
 -12   5  11      156.35      129.53      8.70 o 
 -11   5  11      121.72      103.94      7.59 o 
 -10   5  11        4.93        9.03      3.38 o 
  -9   5  11      193.43      193.77      9.27 o 
  -8   5  11      588.83      499.23     13.43 o 
  -7   5  11       52.03       38.43      4.59 o 
  -6   5  11       17.55       11.91      3.15 o 
  -5   5  11       66.08       51.39      4.68 o 
  -4   5  11        4.56        5.25      2.42 o 
  -3   5  11       15.19       18.21      3.08 o 
  -2   5  11      117.58      125.45     12.20 o 
  -1   5  11       12.43       17.54      4.33 o 
   0   5  11        4.54        2.53      3.52 o 
   1   5  11       47.12       52.94      6.21 o 
   2   5  11      160.88      166.78     13.77 o 
   3   5  11       21.20       17.51      6.79 o 
   4   5  11      195.48      219.08     13.83 o 
   5   5  11       28.21       45.27     11.29 o 
   6   5  11      173.12      195.79     11.30 o 
   7   5  11       25.81       13.17      6.97 o 
   8   5  11       65.57       74.22      9.07 o 
   9   5  11        3.72        2.52      5.35 o 
 -16   6  11       36.68       49.31      9.73 o 
 -15   6  11        3.18        3.85      5.78 o 
 -14   6  11        4.93       11.10      7.36 o 
 -13   6  11       96.20       88.96      9.54 o 
 -12   6  11       61.83       75.32     12.89 o 
 -11   6  11      142.98      148.87     10.14 o 
 -10   6  11      790.87      706.32     19.48 o 
  -9   6  11        7.70       -0.77      3.10 o 
  -8   6  11      650.40      604.05     15.50 o 
  -7   6  11       19.50       21.35      4.03 o 
  -6   6  11       48.53       64.07      7.80 o 
  -5   6  11      187.38      160.89      8.39 o 
  -4   6  11       17.95       20.22      4.04 o 
  -3   6  11        6.81        5.54      2.84 o 
  -2   6  11        6.11        5.90      3.21 o 
  -1   6  11       10.90        4.02      3.39 o 
   0   6  11      106.66       79.41      6.85 o 
   1   6  11      190.67      150.39      9.24 o 
   2   6  11        0.00        7.30      5.38 o 
   3   6  11       64.62       48.72     12.39 o 
   4   6  11        0.20       22.93      6.75 o 
   5   6  11      185.55      199.77     17.64 o 
   6   6  11        0.51       22.58     11.89 o 
   7   6  11        6.99        7.40      6.78 o 
   8   6  11       53.10       37.88      9.63 o 
 -14   7  11        4.51       17.74      6.29 o 
 -13   7  11        0.01       13.07      4.84 o 
 -12   7  11       33.99       28.96      6.18 o 
 -11   7  11        8.61       12.36      4.83 o 
 -10   7  11        0.00        2.36      3.81 o 
  -9   7  11       81.66       86.95      7.83 o 
  -8   7  11       96.22      101.50     16.02 o 
  -7   7  11        6.74        7.51      3.87 o 
  -6   7  11       30.36       15.37      4.34 o 
  -5   7  11        0.59        3.54      3.59 o 
  -4   7  11      670.40      592.30     17.97 o 
  -3   7  11      260.91      221.54      8.78 o 
  -2   7  11        5.71        5.35      3.48 o 
  -1   7  11        6.57       10.77      4.62 o 
   0   7  11       94.57       78.63      6.99 o 
   1   7  11      108.68      122.23      8.66 o 
   2   7  11        3.24        6.17      5.11 o 
   3   7  11       56.67       53.73      9.62 o 
   4   7  11       15.74       17.33      6.64 o 
   5   7  11      178.16      193.98     27.11 o 
   6   7  11       46.03       37.28     10.29 o 
   7   7  11        0.20       25.95      9.68 o 
 -13   8  11       97.35      125.55     22.49 o 
 -12   8  11      220.19      262.65     18.40 o 
 -11   8  11        0.92        9.13      4.75 o 
 -10   8  11       26.99       23.90      5.74 o 
  -9   8  11        3.73        6.55      4.09 o 
  -8   8  11      103.82      112.94      9.86 o 
  -7   8  11        0.38        1.97      3.78 o 
  -6   8  11      129.37      120.06      9.54 o 
  -5   8  11       58.87       65.84      8.28 o 
  -4   8  11      368.49      379.04     14.71 o 
  -3   8  11        0.87        0.19      2.97 o 
  -2   8  11        0.02       -1.38      3.49 o 
  -1   8  11      130.15      121.96     10.92 o 
   0   8  11        2.13        7.42      8.64 o 
   1   8  11       62.76       69.92     10.10 o 
   2   8  11        6.07       -0.47      7.63 o 
   3   8  11       48.04       58.58     10.30 o 
   4   8  11       94.29       93.29     12.80 o 
   5   8  11       33.62       41.21     10.02 o 
 -11   9  11       46.60       48.25      8.54 o 
 -10   9  11        1.08       10.68      5.63 o 
  -9   9  11      294.50      360.92     16.77 o 
  -8   9  11       21.19       21.30      6.09 o 
  -7   9  11      212.55      247.22     13.53 o 
  -6   9  11      124.25      129.25     10.20 o 
  -5   9  11      121.12      122.62     13.47 o 
  -4   9  11       96.32      125.65     24.25 o 
  -3   9  11       26.14       37.33      6.42 o 
  -2   9  11        1.28        4.98      4.25 o 
  -1   9  11       26.93       23.37      6.59 o 
   0   9  11       56.92       66.51      9.59 o 
   1   9  11       35.56       32.18      8.06 o 
   2   9  11       38.68       39.51     17.27 o 
   3   9  11        0.48        9.62      6.18 o 
  -7  10  11       89.26       96.45     11.43 o 
  -6  10  11       62.14       66.90     11.28 o 
  -5  10  11      194.23      206.60     12.41 o 
  -4  10  11        2.57        3.33      4.77 o 
  -3  10  11      402.17      462.89     17.33 o 
  -2  10  11       21.78       19.28      6.51 o 
  -1  10  11        5.41        3.69      5.44 o 
 -19   0  12       27.69       33.26      5.27 o 
 -18   0  12      207.96      224.31     11.68 o 
 -17   0  12       47.17       31.52      7.63 o 
 -16   0  12      227.98      227.84     11.09 o 
 -15   0  12        0.18        4.04      3.49 o 
 -14   0  12      576.59      551.27     19.39 o 
 -13   0  12       12.40       13.90      3.39 o 
 -12   0  12       90.52      106.94      6.45 o 
 -11   0  12        4.03        2.05      2.54 o 
 -10   0  12        5.14        5.58      1.82 o 
  -9   0  12      244.30      268.12      5.45 o 
  -8   0  12       25.12       40.94      2.39 o 
  -7   0  12       59.87       83.17      3.29 o 
  -6   0  12      455.96      409.74      7.19 o 
  -5   0  12     2590.93     2639.23     28.51 o 
  -4   0  12     2547.71     2702.31     34.40 o 
  -3   0  12       24.37       20.65      2.29 o 
  -2   0  12       78.25       56.82      3.59 o 
  -1   0  12       76.84       76.56      3.56 o 
   0   0  12       77.95       71.03      3.45 o 
   1   0  12     1110.60     1058.60     17.89 o 
   2   0  12       17.02       14.91      2.49 o 
   3   0  12      300.65      310.27     11.99 o 
   4   0  12      795.25      818.75     21.85 o 
   5   0  12       11.24        7.16      3.93 o 
   6   0  12      145.33      148.73     10.87 o 
   7   0  12      550.67      595.10     28.13 o 
   8   0  12        7.30        3.78      4.48 o 
   9   0  12        0.42       -2.91      4.52 o 
  10   0  12        2.04        0.03      4.75 o 
 -19   1  12      251.50      243.75     10.07 o 
 -18   1  12      636.08      676.23     15.89 o 
 -17   1  12        0.74        4.93      2.83 o 
 -16   1  12       50.32       63.56      4.64 o 
 -15   1  12      212.61      186.32      6.60 o 
 -14   1  12      317.46      316.30      8.90 o 
 -13   1  12     1377.80     1333.92     15.73 o 
 -12   1  12     2957.76     2849.07     24.28 o 
 -11   1  12        1.96        3.27      1.39 o 
 -10   1  12       11.79       13.62      1.58 o 
  -9   1  12        0.78        2.86      1.12 o 
  -8   1  12      185.63      191.94      3.71 o 
  -7   1  12     1425.81     1453.61     12.51 o 
  -6   1  12      643.99      634.25      7.07 o 
  -5   1  12        3.79        3.26      0.94 o 
  -4   1  12     1357.31     1384.26     11.98 o 
  -3   1  12       19.19       25.61      2.04 o 
  -2   1  12      494.42      515.99      6.72 o 
  -1   1  12     1352.42     1424.33     14.38 o 
   0   1  12       16.67       20.00      2.07 o 
   1   1  12      712.01      694.87      9.85 o 
   2   1  12      910.62      944.88     13.07 o 
   3   1  12      248.77      233.74      7.98 o 
   4   1  12      171.39      151.65      7.53 o 
   5   1  12      210.21      215.13      7.47 o 
   6   1  12        0.50        8.00      3.70 o 
   7   1  12      127.92      115.35      6.36 o 
   8   1  12        2.16        2.43      3.04 o 
   9   1  12       13.79       16.64      4.89 o 
  10   1  12       31.85       38.07      6.12 o 
 -18   2  12       56.33       56.14      9.33 o 
 -17   2  12      152.81      136.09      9.38 o 
 -16   2  12       14.45       12.44      4.13 o 
 -15   2  12        0.13        1.64      2.40 o 
 -14   2  12        0.06        3.30      2.54 o 
 -13   2  12        1.16        4.11      1.94 o 
 -12   2  12       57.85       52.90      3.51 o 
 -11   2  12       21.89       16.92      2.54 o 
 -10   2  12        1.66        1.38      1.32 o 
  -9   2  12      389.47      352.36      5.54 o 
  -8   2  12      197.49      218.80      4.32 o 
  -7   2  12     2069.42     2114.92     18.64 o 
  -6   2  12       52.11       65.67      3.55 o 
  -5   2  12       40.16       39.70      1.70 o 
  -4   2  12       68.53       60.25      1.96 o 
  -3   2  12      431.25      445.07      5.78 o 
  -2   2  12       30.56       34.69      1.86 o 
  -1   2  12       78.39       67.95      2.48 o 
   0   2  12      620.73      607.98      8.18 o 
   1   2  12       38.51       39.86      2.57 o 
   2   2  12        2.30        4.17      1.52 o 
   3   2  12        3.80        2.76      1.61 o 
   4   2  12        0.84       -3.53      2.14 o 
   5   2  12      276.14      247.25      7.50 o 
   6   2  12       71.38       67.54      5.45 o 
   7   2  12        0.00        1.53      3.09 o 
   8   2  12        9.92        7.17      6.53 o 
   9   2  12        3.92       -4.61      5.51 o 
  10   2  12      139.79      139.64     12.69 o 
 -18   3  12       13.93       21.02      5.60 o 
 -17   3  12      160.10      149.51     10.09 o 
 -16   3  12       79.82       94.55      9.20 o 
 -15   3  12        8.00        9.97      4.10 o 
 -14   3  12       18.84       23.69      3.78 o 
 -13   3  12      314.08      284.89      8.70 o 
 -12   3  12       79.40       63.08      4.42 o 
 -11   3  12      631.85      605.80     11.23 o 
 -10   3  12      849.68      836.23     13.06 o 
  -9   3  12       33.19       36.38      3.08 o 
  -8   3  12      331.34      297.91      7.14 o 
  -7   3  12       48.52       49.96      3.43 o 
  -6   3  12      688.17      662.82      9.16 o 
  -5   3  12      219.12      236.77      5.02 o 
  -4   3  12       26.46       34.57      3.09 o 
  -3   3  12      152.37      126.66      5.36 o 
  -2   3  12       84.39       88.66      3.61 o 
  -1   3  12       61.53       53.73      3.08 o 
   0   3  12       81.18       81.99      4.50 o 
   1   3  12       21.72       11.65      6.43 o 
   2   3  12     1537.91     1523.65     27.30 o 
   3   3  12      490.30      468.51     11.30 o 
   4   3  12       84.45      110.61      8.98 o 
   5   3  12      275.49      253.77      9.64 o 
   6   3  12      146.83      146.85      9.53 o 
   7   3  12        0.12       -1.17      4.13 o 
   8   3  12      180.23      178.50     13.42 o 
   9   3  12      201.19      169.12     13.81 o 
 -17   4  12       12.50        9.84      4.83 o 
 -16   4  12      112.29       97.31      7.93 o 
 -15   4  12        0.93        1.91      3.77 o 
 -14   4  12       54.69       59.51      5.47 o 
 -13   4  12      135.15      152.33      7.32 o 
 -12   4  12      689.26      640.28     14.51 o 
 -11   4  12      446.70      417.08     10.44 o 
 -10   4  12       88.82      109.30      6.04 o 
  -9   4  12      179.98      161.56      8.27 o 
  -8   4  12      630.26      623.84     14.82 o 
  -7   4  12      364.78      338.64     12.77 o 
  -6   4  12      136.23      120.26      5.64 o 
  -5   4  12     1266.40     1261.84     19.99 o 
  -4   4  12      690.03      585.22     12.64 o 
  -3   4  12        0.16        3.27      1.85 o 
  -2   4  12      196.87      206.87      7.88 o 
  -1   4  12       22.02       16.48      3.30 o 
   0   4  12     1894.12     1924.79     30.47 o 
   1   4  12       94.35       89.35      7.32 o 
   2   4  12       50.40       50.33      5.08 o 
   3   4  12      303.01      337.75     18.94 o 
   4   4  12        0.00       -1.16      2.73 o 
   5   4  12        3.60       12.66      4.02 o 
   6   4  12        6.08       10.57      3.63 o 
   7   4  12       30.87       42.12      5.69 o 
   8   4  12       10.33        7.12      5.56 o 
   9   4  12       60.13       64.08     14.35 o 
 -17   5  12       11.76       11.80      5.08 o 
 -16   5  12        1.61        3.94      4.84 o 
 -15   5  12        4.91        5.02      4.77 o 
 -14   5  12       29.48       31.08      5.82 o 
 -13   5  12      170.10      162.12     11.13 o 
 -12   5  12        2.10        1.62      3.45 o 
 -11   5  12      444.55      419.91     13.37 o 
 -10   5  12      301.09      294.44     10.18 o 
  -9   5  12      199.40      196.50      9.44 o 
  -8   5  12       84.34       61.89      7.88 o 
  -7   5  12      311.58      301.49     10.14 o 
  -6   5  12      187.71      181.46      7.98 o 
  -5   5  12      462.03      446.76     13.82 o 
  -4   5  12       50.05       42.42      4.25 o 
  -3   5  12        2.71        4.35      2.50 o 
  -2   5  12      300.80      295.06     11.21 o 
  -1   5  12       53.76       52.04      5.82 o 
   0   5  12      724.55      697.88     19.10 o 
   1   5  12      524.79      465.20     28.93 o 
   2   5  12       47.10       49.46     18.39 o 
   3   5  12        0.19        4.44      4.07 o 
   4   5  12       73.66       83.33      8.81 o 
   5   5  12      160.44      163.25     14.61 o 
   6   5  12       61.19       62.73      7.13 o 
   7   5  12        0.54       -0.61      3.97 o 
   8   5  12       62.68       61.02      8.00 o 
 -16   6  12        0.07        3.77      6.18 o 
 -15   6  12        1.54       19.55     15.10 o 
 -14   6  12        7.81       20.92      5.57 o 
 -13   6  12       49.78       59.92      8.58 o 
 -12   6  12       58.19       61.57      7.51 o 
 -11   6  12        0.00        4.43      3.71 o 
 -10   6  12      206.83      212.16     11.36 o 
  -9   6  12        0.03        1.53      3.62 o 
  -8   6  12      648.34      605.07     17.43 o 
  -7   6  12      143.27      121.10      7.46 o 
  -6   6  12      163.91      144.38      9.76 o 
  -5   6  12      409.06      361.30     12.52 o 
  -4   6  12        5.60        4.64      2.93 o 
  -3   6  12       26.08       23.12      4.99 o 
  -2   6  12        0.01        4.67      3.34 o 
  -1   6  12       34.84       17.26      4.38 o 
   0   6  12      511.40      463.13     15.36 o 
   1   6  12      162.55      145.41      9.61 o 
   2   6  12       46.82       31.91     11.76 o 
   3   6  12        9.26        0.95      4.93 o 
   4   6  12       72.42       63.81     11.64 o 
   5   6  12        0.01        4.29      6.57 o 
   6   6  12        6.12       11.20      5.74 o 
   7   6  12       36.23       49.85     11.68 o 
 -15   7  12       19.79       12.83     10.00 o 
 -14   7  12        2.76       10.99      5.26 o 
 -13   7  12       85.29      108.20     10.39 o 
 -12   7  12       71.58       92.69     12.57 o 
 -11   7  12        9.75        5.30      4.25 o 
 -10   7  12       20.88       24.02      5.53 o 
  -9   7  12      364.68      337.96     18.16 o 
  -8   7  12       73.66       73.29      8.21 o 
  -7   7  12       19.39       23.34      4.93 o 
  -6   7  12       29.29       35.18      7.63 o 
  -5   7  12      142.89      129.83      9.53 o 
  -4   7  12       71.27       91.71      6.56 o 
  -3   7  12       43.88       39.82      5.58 o 
  -2   7  12        3.82        2.16      3.50 o 
  -1   7  12       22.26       24.06      5.00 o 
   0   7  12       29.86       21.21     15.25 o 
   1   7  12       48.19       62.66     17.72 o 
   2   7  12        1.89       -1.54     12.39 o 
   3   7  12      158.35      144.26     35.45 o 
   4   7  12        0.00       11.63      6.85 o 
   5   7  12       55.90       41.32     10.58 o 
   6   7  12       87.66      104.99     40.01 o 
 -13   8  12      136.88      173.95     20.43 o 
 -12   8  12        8.94       21.11      6.00 o 
 -11   8  12       15.40       24.07      5.74 o 
 -10   8  12       93.86       98.67      9.23 o 
  -9   8  12        5.99       10.42      4.69 o 
  -8   8  12       14.23       19.55      5.78 o 
  -7   8  12        3.44       11.29      4.92 o 
  -6   8  12       41.50       50.10      7.14 o 
  -5   8  12       76.67       59.78      7.62 o 
  -4   8  12      417.61      420.81     23.07 o 
  -3   8  12        1.10        2.13      3.92 o 
  -2   8  12        0.88       -1.59      3.91 o 
  -1   8  12        6.01        5.96      5.39 o 
   0   8  12        2.62        5.28      5.26 o 
   1   8  12      167.96      146.61     13.46 o 
   2   8  12      119.95      138.88     18.96 o 
   3   8  12       41.52       31.22     18.29 o 
   4   8  12      179.96      223.47     18.37 o 
 -11   9  12      178.38      194.62     14.22 o 
 -10   9  12       12.00       22.62      9.36 o 
  -9   9  12       12.90       19.20      6.31 o 
  -8   9  12      114.50      113.95     14.67 o 
  -7   9  12        4.60        5.27      5.58 o 
  -6   9  12       75.06       68.82      8.36 o 
  -5   9  12      206.40      201.61     12.46 o 
  -4   9  12       16.40       16.44      5.20 o 
  -3   9  12        8.18       13.92      6.03 o 
  -2   9  12       61.16       43.24      7.28 o 
  -1   9  12       81.21       80.54     10.43 o 
   0   9  12       49.67       36.74      8.37 o 
   1   9  12        7.06        8.49      6.59 o 
   2   9  12       10.97       12.62      6.75 o 
  -6  10  12        9.08       14.57      5.87 o 
  -5  10  12       50.43       65.73     11.19 o 
  -4  10  12        9.39       10.33      6.29 o 
  -3  10  12       28.20       30.36      7.21 o 
  -2  10  12      698.89      768.21     23.79 o 
 -19   1  13       86.59       79.82      6.59 o 
 -18   1  13       16.77       13.85      4.22 o 
 -17   1  13        9.41       13.44      3.17 o 
 -16   1  13        0.73        0.62      2.42 o 
 -15   1  13        0.47        1.06      2.27 o 
 -14   1  13      123.62      122.26      5.42 o 
 -13   1  13        0.90        0.96      1.97 o 
 -12   1  13        1.54        2.48      1.45 o 
 -11   1  13       95.03       98.63      3.68 o 
 -10   1  13       86.45       70.69      2.85 o 
  -9   1  13       49.43       52.30      2.33 o 
  -8   1  13      129.39      134.32      3.23 o 
  -7   1  13      323.08      323.89      4.59 o 
  -6   1  13        3.49        4.55      1.10 o 
  -5   1  13       47.25       37.54      1.84 o 
  -4   1  13       49.03       44.80      2.25 o 
  -3   1  13      152.70      137.02      3.30 o 
  -2   1  13      188.92      213.22      4.44 o 
  -1   1  13        1.71        3.01      1.22 o 
   0   1  13       56.32       58.99      3.98 o 
   1   1  13       17.86       14.65      2.27 o 
   2   1  13      137.59      129.12      6.46 o 
   3   1  13        0.03        0.32      1.75 o 
   4   1  13        6.91       11.99      2.72 o 
   5   1  13       35.58       42.91      4.13 o 
   6   1  13        3.65        3.46      2.77 o 
   7   1  13       35.75       35.07      5.04 o 
   8   1  13        0.12       -2.22      3.82 o 
   9   1  13        3.89        3.83      4.27 o 
 -18   2  13       19.76       19.22      5.32 o 
 -17   2  13       24.62       22.34      5.22 o 
 -16   2  13        8.08       13.42      4.28 o 
 -15   2  13      134.58      137.50      6.62 o 
 -14   2  13       13.88       13.70      2.75 o 
 -13   2  13       71.85       72.71      5.43 o 
 -12   2  13      890.06      883.57     14.47 o 
 -11   2  13      111.14      122.83      4.02 o 
 -10   2  13     1564.68     1456.18     14.54 o 
  -9   2  13      820.93      704.97      8.63 o 
  -8   2  13      660.33      658.32      8.03 o 
  -7   2  13        8.39       14.63      1.99 o 
  -6   2  13       15.96       17.91      2.56 o 
  -5   2  13        5.38        4.35      1.11 o 
  -4   2  13      225.17      206.41      4.64 o 
  -3   2  13      198.79      196.75      4.98 o 
  -2   2  13      305.93      307.25      4.95 o 
  -1   2  13       39.66       37.63      2.41 o 
   0   2  13       56.09       45.47      2.43 o 
   1   2  13       45.20       44.43      3.50 o 
   2   2  13     1166.57     1169.47     14.78 o 
   3   2  13       34.71       33.94      2.71 o 
   4   2  13      207.69      184.71      6.51 o 
   5   2  13       12.37       13.03      3.09 o 
   6   2  13      106.92       94.39      8.11 o 
   7   2  13        7.70        6.88      5.07 o 
   8   2  13      139.17      143.85     14.23 o 
   9   2  13       88.46       78.21     23.00 o 
 -18   3  13       83.36       90.67      9.01 o 
 -17   3  13       19.62       28.89      5.77 o 
 -16   3  13      223.43      255.40     10.91 o 
 -15   3  13       51.29       51.93      5.49 o 
 -14   3  13      301.87      300.63      9.88 o 
 -13   3  13      584.75      572.34     12.35 o 
 -12   3  13       68.58       63.31      4.71 o 
 -11   3  13      333.15      321.19      8.06 o 
 -10   3  13      102.07       98.93      4.86 o 
  -9   3  13       96.74       95.07      4.15 o 
  -8   3  13      231.22      208.33      5.71 o 
  -7   3  13     1731.04     1710.77     19.34 o 
  -6   3  13       13.90       10.03      1.90 o 
  -5   3  13       35.14       37.07      2.85 o 
  -4   3  13      147.05      144.75      4.78 o 
  -3   3  13      424.70      415.81      6.83 o 
  -2   3  13        1.90        1.56      1.46 o 
  -1   3  13      433.68      440.78      8.24 o 
   0   3  13        5.47        7.03      2.69 o 
   1   3  13      193.78      220.84      8.56 o 
   2   3  13      684.69      717.10     20.48 o 
   3   3  13       18.44       15.41      4.54 o 
   4   3  13      475.89      478.16     12.52 o 
   5   3  13        7.14        7.29      3.42 o 
   6   3  13       60.72       45.71      5.91 o 
   7   3  13        6.72        5.01      4.63 o 
   8   3  13      111.88      126.41     12.13 o 
   9   3  13      123.75      169.57     26.71 o 
 -17   4  13       57.14       59.68      7.11 o 
 -16   4  13       61.72       46.45      6.38 o 
 -15   4  13       97.52       93.65      6.84 o 
 -14   4  13        4.14        8.13      3.08 o 
 -13   4  13       76.49       89.20      6.90 o 
 -12   4  13      278.21      260.03      9.21 o 
 -11   4  13        3.57        8.00      2.71 o 
 -10   4  13       60.30       60.80      4.64 o 
  -9   4  13       75.70       68.26      6.11 o 
  -8   4  13      153.35      162.40      9.22 o 
  -7   4  13      710.18      708.92     13.84 o 
  -6   4  13     1972.07     1935.77     25.92 o 
  -5   4  13     1961.16     1865.23     27.79 o 
  -4   4  13      352.14      377.80     10.27 o 
  -3   4  13       92.30       95.48      6.21 o 
  -2   4  13      281.77      285.90     10.39 o 
  -1   4  13     1024.78     1023.56     19.86 o 
   0   4  13       81.04       71.45      5.77 o 
   1   4  13        2.89        6.31      3.93 o 
   2   4  13      626.68      619.60     15.58 o 
   3   4  13       61.81       50.72      4.92 o 
   4   4  13      480.56      494.33     17.55 o 
   5   4  13      176.29      193.78     11.22 o 
   6   4  13      470.54      498.50     18.72 o 
   7   4  13        5.27        6.08      4.51 o 
   8   4  13        1.08        5.98      5.81 o 
 -17   5  13      151.84      135.26      9.62 o 
 -16   5  13        8.68        7.55      5.11 o 
 -15   5  13       86.64       97.18      8.37 o 
 -14   5  13       26.96       46.54      5.97 o 
 -13   5  13        0.33        4.75      6.06 o 
 -12   5  13       66.33       79.14      8.26 o 
 -11   5  13      327.16      328.96     12.71 o 
 -10   5  13        0.50        4.41      3.54 o 
  -9   5  13      164.44      156.73      8.67 o 
  -8   5  13     1326.05     1279.56     23.71 o 
  -7   5  13       38.84       21.79      4.63 o 
  -6   5  13      119.81      114.24     10.52 o 
  -5   5  13        0.88        4.29      2.69 o 
  -4   5  13       37.13       31.85      3.90 o 
  -3   5  13      233.72      240.81      9.48 o 
  -2   5  13      458.73      435.61     17.39 o 
  -1   5  13       57.54       50.80      6.28 o 
   0   5  13      248.23      262.32     12.01 o 
   1   5  13      188.14      166.80     14.21 o 
   2   5  13      551.48      544.46     18.00 o 
   3   5  13        2.29        6.14      4.47 o 
   4   5  13        0.90       -2.40      3.98 o 
   5   5  13      410.96      424.41     15.16 o 
   6   5  13      120.34      123.22      9.48 o 
   7   5  13        3.31        7.64      4.42 o 
 -16   6  13        4.54        1.60      5.99 o 
 -15   6  13        4.59        2.32      4.93 o 
 -14   6  13       30.49       47.20      7.45 o 
 -13   6  13       21.17       20.65     10.07 o 
 -12   6  13        2.32        5.42      4.10 o 
 -11   6  13      468.46      436.86     21.12 o 
 -10   6  13      193.99      194.73     10.94 o 
  -9   6  13        5.22        2.09      3.59 o 
  -8   6  13       47.68       30.89      4.90 o 
  -7   6  13       23.97       28.27      6.07 o 
  -6   6  13       70.98       60.68      5.34 o 
  -5   6  13       83.10       69.86      6.00 o 
  -4   6  13       53.45       48.05      5.41 o 
  -3   6  13        3.64        9.05      3.42 o 
  -2   6  13      231.33      209.09     10.50 o 
  -1   6  13      382.38      367.66     13.82 o 
   0   6  13        1.54        0.39      3.53 o 
   1   6  13        9.24        9.89      5.60 o 
   2   6  13        8.61        6.50     14.13 o 
   3   6  13       51.59       47.32      9.89 o 
   4   6  13       42.95       16.70     17.61 o 
   5   6  13       14.95       17.08      5.86 o 
   6   6  13       60.75       63.73     14.14 o 
   7   6  13        1.00        9.11      6.26 o 
 -15   7  13       14.28       12.16      9.18 o 
 -14   7  13       51.91       61.45     21.92 o 
 -13   7  13      169.25      203.68     13.16 o 
 -12   7  13       12.66       20.37      5.71 o 
 -11   7  13        5.47        8.09      4.30 o 
 -10   7  13       62.36       81.43      8.18 o 
  -9   7  13       38.95       25.12      7.26 o 
  -8   7  13       15.10       16.28      5.57 o 
  -7   7  13      303.41      280.62     13.15 o 
  -6   7  13      211.43      189.75     11.38 o 
  -5   7  13       12.81       13.86      3.66 o 
  -4   7  13      208.18      174.17      8.92 o 
  -3   7  13      276.40      294.11     29.09 o 
  -2   7  13        0.60        4.06      3.53 o 
  -1   7  13       15.76       16.74     11.12 o 
   0   7  13      116.96      132.31     12.57 o 
   1   7  13       49.55       37.58     14.18 o 
   2   7  13        0.00        8.06     13.86 o 
   3   7  13        8.56       12.94     10.56 o 
   4   7  13        0.02       25.11      8.04 o 
   5   7  13       75.10       82.77     13.71 o 
 -13   8  13        6.21        5.30      7.33 o 
 -12   8  13        9.43       18.36      5.56 o 
 -11   8  13        0.13        1.05      4.00 o 
 -10   8  13      107.88      111.53     10.79 o 
  -9   8  13       51.65       62.26      8.50 o 
  -8   8  13        1.40        3.02      5.23 o 
  -7   8  13       22.44       11.75      4.89 o 
  -6   8  13       78.22       95.39      9.46 o 
  -5   8  13      123.77      134.09     10.55 o 
  -4   8  13       48.64       52.34      7.88 o 
  -3   8  13       41.24       42.28      7.01 o 
  -2   8  13       11.13       14.46      5.79 o 
  -1   8  13        7.42        4.35      5.37 o 
   0   8  13       33.16       40.87     10.11 o 
   1   8  13        0.21       10.64      6.13 o 
   2   8  13       90.40       82.82     11.91 o 
   3   8  13       25.88       42.84     16.07 o 
   4   8  13       17.30       11.44     11.46 o 
 -10   9  13        2.18       11.50      6.25 o 
  -9   9  13       45.75       47.00      8.37 o 
  -8   9  13      103.34      107.92     10.70 o 
  -7   9  13       42.86       42.70      7.34 o 
  -6   9  13       44.45       38.73      7.12 o 
  -5   9  13        4.32        6.49      5.00 o 
  -4   9  13       38.15       31.02      6.54 o 
  -3   9  13       49.95       49.18      7.56 o 
  -2   9  13      176.31      162.75     13.90 o 
  -1   9  13       90.72       85.38     15.78 o 
   0   9  13        1.52        3.77      5.98 o 
   1   9  13      221.26      279.57     17.91 o 
 -19   0  14      184.03      171.08      8.79 o 
 -18   0  14      317.70      303.73     11.04 o 
 -17   0  14       40.83       37.23      4.38 o 
 -16   0  14      708.16      732.42     14.73 o 
 -15   0  14      124.38      110.70      6.78 o 
 -14   0  14      982.08      954.85     18.79 o 
 -13   0  14       86.65       87.13      4.88 o 
 -12   0  14       23.50       16.70      2.67 o 
 -11   0  14       72.52       74.55      3.84 o 
 -10   0  14       68.83       76.47      3.56 o 
  -9   0  14      320.66      281.51      6.31 o 
  -8   0  14      303.50      295.67      7.78 o 
  -7   0  14      147.82      166.31      4.70 o 
  -6   0  14     3927.21     3987.63     38.80 o 
  -5   0  14      771.78      801.75     11.69 o 
  -4   0  14       55.09       50.14      3.17 o 
  -3   0  14     3392.96     3471.06     47.81 o 
  -2   0  14      115.19      121.10      5.22 o 
  -1   0  14      130.69      111.95      5.53 o 
   0   0  14      163.66      141.02      5.67 o 
   1   0  14       54.39       52.21      5.07 o 
   2   0  14       68.23       69.71      6.51 o 
   3   0  14       11.04       18.03      4.61 o 
   4   0  14      467.84      477.45     16.70 o 
   5   0  14      185.57      167.31     10.61 o 
   6   0  14      149.36      165.41     10.85 o 
   7   0  14      660.97      721.49     22.61 o 
   8   0  14        8.52        3.37      4.96 o 
   9   0  14        0.04        4.34      5.45 o 
 -19   1  14      111.26      101.93      7.25 o 
 -18   1  14       96.23       96.90      7.63 o 
 -17   1  14       57.09       63.34      6.77 o 
 -16   1  14        0.29        2.09      2.50 o 
 -15   1  14      234.77      238.15     11.89 o 
 -14   1  14       78.63       74.06      4.54 o 
 -13   1  14        0.46        3.04      1.72 o 
 -12   1  14      268.57      256.90      5.31 o 
 -11   1  14        0.09        2.99      1.43 o 
 -10   1  14        0.05        1.44      1.27 o 
  -9   1  14      996.57     1024.94     10.41 o 
  -8   1  14        7.76        5.24      1.10 o 
  -7   1  14       50.69       49.09      2.04 o 
  -6   1  14        0.74        1.72      1.00 o 
  -5   1  14      222.92      201.91      3.82 o 
  -4   1  14      106.07      127.80      3.41 o 
  -3   1  14        0.77        0.84      1.01 o 
  -2   1  14        2.89        6.61      1.36 o 
  -1   1  14      255.20      261.61      5.64 o 
   0   1  14        7.80        8.51      2.11 o 
   1   1  14        0.69        0.64      1.61 o 
   2   1  14      600.11      602.66     10.42 o 
   3   1  14      126.52      123.26      5.23 o 
   4   1  14       10.44       12.89      2.94 o 
   5   1  14       88.47       98.37      5.76 o 
   6   1  14       74.24       66.53      6.39 o 
   7   1  14      168.67      156.59      7.49 o 
   8   1  14      118.67      127.16     11.67 o 
   9   1  14       21.68       19.36      5.36 o 
 -18   2  14       15.32       18.10      6.00 o 
 -17   2  14      145.54      110.13      8.63 o 
 -16   2  14        6.71        7.56      5.31 o 
 -15   2  14        6.86        9.63      3.00 o 
 -14   2  14      207.66      193.10      7.04 o 
 -13   2  14      236.31      243.57      6.49 o 
 -12   2  14       24.84       29.44      2.78 o 
 -11   2  14        1.63        1.89      1.47 o 
 -10   2  14     5202.60     5473.21     45.58 o 
  -9   2  14       13.14       12.17      1.99 o 
  -8   2  14      287.50      327.32      5.36 o 
  -7   2  14      245.86      208.20      4.18 o 
  -6   2  14       72.41       73.55      3.01 o 
  -5   2  14       14.68       17.71      1.58 o 
  -4   2  14        9.70        3.48      1.13 o 
  -3   2  14        5.05        4.19      1.21 o 
  -2   2  14      105.23       84.23      2.86 o 
  -1   2  14        1.18        4.84      1.41 o 
   0   2  14        2.37        3.42      1.61 o 
   1   2  14        2.24       -0.23      1.54 o 
   2   2  14      615.39      576.87     11.29 o 
   3   2  14      278.74      248.37      7.66 o 
   4   2  14       46.11       45.40      4.15 o 
   5   2  14        2.57        2.34      3.05 o 
   6   2  14       20.85       21.96      6.22 o 
   7   2  14        0.88        1.90      5.03 o 
   8   2  14      264.53      256.62     15.53 o 
   9   2  14        1.37       -5.93      5.76 o 
 -18   3  14       11.30       11.02      5.12 o 
 -17   3  14       30.70       29.01      5.77 o 
 -16   3  14      106.79      106.92      7.97 o 
 -15   3  14       40.03       42.69      5.14 o 
 -14   3  14        0.43        9.02      3.62 o 
 -13   3  14      483.64      484.22     11.96 o 
 -12   3  14       14.77       10.15      2.67 o 
 -11   3  14      141.25      152.86      5.55 o 
 -10   3  14       26.97       29.25      3.02 o 
  -9   3  14       61.12       60.06      3.62 o 
  -8   3  14       98.96       99.96      4.69 o 
  -7   3  14      319.45      298.73      6.82 o 
  -6   3  14      122.16      132.13      4.52 o 
  -5   3  14       32.54       26.83      2.95 o 
  -4   3  14       75.62       83.75      3.63 o 
  -3   3  14       36.25       34.06      3.44 o 
  -2   3  14      330.78      317.22      7.34 o 
  -1   3  14      178.68      166.78      6.59 o 
   0   3  14        2.29        5.36      2.82 o 
   1   3  14      321.65      319.38     10.69 o 
   2   3  14      477.84      507.20     27.30 o 
   3   3  14        9.96       16.82      3.45 o 
   4   3  14       30.72       26.99      4.40 o 
   5   3  14        6.07       10.32      4.51 o 
   6   3  14      249.19      261.50     15.60 o 
   7   3  14      153.04      155.77     12.88 o 
   8   3  14       49.68       53.39      9.49 o 
 -18   4  14        2.67       -1.54      4.36 o 
 -17   4  14      147.53      128.68     10.31 o 
 -16   4  14       52.96       47.99      6.25 o 
 -15   4  14       13.31       19.45      4.19 o 
 -14   4  14        1.85        4.25      2.97 o 
 -13   4  14       99.52      128.75      7.02 o 
 -12   4  14      232.60      227.44      7.81 o 
 -11   4  14        3.08        6.55      2.87 o 
 -10   4  14      143.51      142.64      7.36 o 
  -9   4  14      123.69      111.47      5.51 o 
  -8   4  14       91.17       80.87      5.57 o 
  -7   4  14      504.74      443.34     10.82 o 
  -6   4  14      471.08      437.59     12.85 o 
  -5   4  14     1024.47      953.69     18.14 o 
  -4   4  14      303.59      274.66     11.65 o 
  -3   4  14       13.31        5.16      2.92 o 
  -2   4  14      478.97      413.44     12.44 o 
  -1   4  14       13.73       16.38      3.68 o 
   0   4  14        0.81        3.55      2.77 o 
   1   4  14      217.99      211.43      9.33 o 
   2   4  14      154.41      154.36     10.36 o 
   3   4  14        1.90        9.10      3.85 o 
   4   4  14        8.88       11.19      3.63 o 
   5   4  14        3.31        7.12      5.55 o 
   6   4  14       15.62       10.20      4.09 o 
   7   4  14        0.04        1.54      5.03 o 
   8   4  14        1.76        0.77      6.07 o 
 -17   5  14        1.67        5.85      4.93 o 
 -16   5  14       38.63       36.34      6.85 o 
 -15   5  14       51.08       65.68      7.27 o 
 -14   5  14       44.34       54.04      9.16 o 
 -13   5  14        1.22       -0.74      3.73 o 
 -12   5  14      335.82      321.64     13.79 o 
 -11   5  14       91.08       79.03      8.83 o 
 -10   5  14       64.44       74.28      7.60 o 
  -9   5  14      139.80      160.95     10.06 o 
  -8   5  14      391.17      392.04     10.72 o 
  -7   5  14       44.29       40.73      4.82 o 
  -6   5  14       54.34       50.62      5.03 o 
  -5   5  14       83.57       78.98      5.75 o 
  -4   5  14      160.64      168.39      8.55 o 
  -3   5  14      152.02      157.00      8.49 o 
  -2   5  14        8.03        4.84      4.13 o 
  -1   5  14        0.30        0.81      3.56 o 
   0   5  14       98.66       80.00     12.49 o 
   1   5  14       14.73        8.77      4.46 o 
   2   5  14      158.68      159.02     10.95 o 
   3   5  14       30.77       17.11      5.25 o 
   4   5  14       56.66       47.15      6.22 o 
   5   5  14       28.06       30.24      5.72 o 
   6   5  14       59.89       61.97      6.67 o 
   7   5  14        0.02        6.59      4.28 o 
 -16   6  14        0.01        2.27      6.24 o 
 -15   6  14       98.05      123.32     11.54 o 
 -14   6  14        0.17       15.57      9.42 o 
 -13   6  14       27.11       39.19      6.59 o 
 -12   6  14      103.80      125.80     12.49 o 
 -11   6  14        1.74        1.98      3.84 o 
 -10   6  14       72.67       67.76      7.49 o 
  -9   6  14      246.77      212.06     11.13 o 
  -8   6  14       29.65       34.14      5.70 o 
  -7   6  14      102.88       97.69      8.32 o 
  -6   6  14       36.56       38.51      5.26 o 
  -5   6  14        8.28        5.10      3.31 o 
  -4   6  14      105.36      110.85      7.57 o 
  -3   6  14       34.60       30.99      5.07 o 
  -2   6  14       62.78       65.17      6.97 o 
  -1   6  14       73.32       59.98     10.22 o 
   0   6  14       28.94       17.26      6.64 o 
   1   6  14        0.17       11.16      6.31 o 
   2   6  14      141.31      123.66     14.24 o 
   3   6  14      121.06      122.55     14.78 o 
   4   6  14       86.74      109.41     14.81 o 
   5   6  14        9.10       11.11      5.86 o 
   6   6  14       14.46        5.08      5.72 o 
 -14   7  14       62.49       79.14     11.24 o 
 -13   7  14      358.04      388.82     16.58 o 
 -12   7  14       11.80       17.04      5.44 o 
 -11   7  14      154.59      157.39     11.12 o 
 -10   7  14        0.01        1.47      3.74 o 
  -9   7  14        8.45        4.22      5.75 o 
  -8   7  14       70.41       59.53      7.84 o 
  -7   7  14      148.91      131.93     11.51 o 
  -6   7  14        0.00       13.66      6.50 o 
  -5   7  14       14.14       24.16      5.42 o 
  -4   7  14       43.65       26.33      5.63 o 
  -3   7  14       39.87       37.34      7.96 o 
  -2   7  14       58.79       71.16      8.47 o 
  -1   7  14       94.06       97.61     14.85 o 
   0   7  14        7.54       10.36     12.46 o 
   1   7  14       32.98       39.84     10.51 o 
   2   7  14       25.01       29.18      8.01 o 
   3   7  14        3.64        2.32      5.76 o 
   4   7  14        9.49        8.47      7.41 o 
 -13   8  14      103.30      116.01     11.13 o 
 -12   8  14       44.43       50.73      7.88 o 
 -11   8  14       53.84       54.18      8.99 o 
 -10   8  14        0.51        3.01      4.45 o 
  -9   8  14        6.02        2.30      6.98 o 
  -8   8  14        0.13        8.32      4.58 o 
  -7   8  14      503.22      509.00     46.51 o 
  -6   8  14        0.00        5.70      4.52 o 
  -5   8  14        0.40        3.40      4.28 o 
  -4   8  14        4.30       -4.64      7.16 o 
  -3   8  14        1.29        0.44      4.22 o 
  -2   8  14      156.61      157.93     12.01 o 
  -1   8  14       35.41       38.26     15.20 o 
   0   8  14       35.31       57.92     11.64 o 
   1   8  14        0.00        6.36      9.25 o 
   2   8  14       42.18       51.08     10.37 o 
   3   8  14       16.52        4.15      7.23 o 
 -10   9  14      200.82      274.77     16.10 o 
  -9   9  14       29.30       10.46      6.10 o 
  -8   9  14      155.06      160.93     12.76 o 
  -7   9  14       62.06       56.16     11.15 o 
  -6   9  14      198.40      242.55     14.77 o 
  -5   9  14       64.73       63.96      8.65 o 
  -4   9  14       62.43       33.07      7.32 o 
  -3   9  14       59.53       50.06      8.03 o 
  -2   9  14        0.99        6.24      5.95 o 
  -1   9  14       11.03       10.52      5.53 o 
   0   9  14        1.10       11.33      6.59 o 
 -19   1  15        0.30        3.17      5.07 o 
 -18   1  15        2.94        3.78      3.45 o 
 -17   1  15        2.03        8.30      3.16 o 
 -16   1  15        4.96        5.66      2.70 o 
 -15   1  15      243.01      244.58      7.55 o 
 -14   1  15       42.33       42.49      3.75 o 
 -13   1  15       22.52       20.48      2.54 o 
 -12   1  15       13.28       11.90      1.93 o 
 -11   1  15       62.05       66.07      2.99 o 
 -10   1  15        0.43        2.31      1.33 o 
  -9   1  15      117.94      119.85      3.17 o 
  -8   1  15      157.39      148.35      3.33 o 
  -7   1  15      231.65      212.99      4.22 o 
  -6   1  15      333.17      314.24      5.03 o 
  -5   1  15      688.04      694.15      7.95 o 
  -4   1  15       47.89       40.45      2.38 o 
  -3   1  15      443.89      463.78      7.43 o 
  -2   1  15      117.25      113.97      3.66 o 
  -1   1  15       61.08       57.21      3.18 o 
   0   1  15       44.90       50.29      4.69 o 
   1   1  15       97.33      112.58      5.30 o 
   2   1  15      603.02      617.34     11.30 o 
   3   1  15       93.83       97.45      5.10 o 
   4   1  15      102.17      105.34      6.10 o 
   5   1  15      371.22      404.02     11.01 o 
   6   1  15        6.71        3.02      3.05 o 
   7   1  15       12.40       12.87      4.67 o 
   8   1  15      235.37      250.14     11.35 o 
 -19   2  15        1.44        3.70      4.76 o 
 -18   2  15       85.44       80.47      8.28 o 
 -17   2  15        5.78        4.36      4.22 o 
 -16   2  15        5.47        8.48      3.92 o 
 -15   2  15       12.29        5.85      2.86 o 
 -14   2  15      233.80      199.52      7.07 o 
 -13   2  15       18.54       15.88      2.57 o 
 -12   2  15      976.42      895.42     12.63 o 
 -11   2  15     1682.07     1509.21     15.48 o 
 -10   2  15     4658.82     4385.85     36.12 o 
  -9   2  15       15.39       16.70      1.75 o 
  -8   2  15        0.36        0.79      1.24 o 
  -7   2  15     1784.76     1760.36     15.89 o 
  -6   2  15      378.90      347.56      5.86 o 
  -5   2  15       59.43       57.71      2.79 o 
  -4   2  15      265.56      253.46      4.72 o 
  -3   2  15      317.80      306.10      5.31 o 
  -2   2  15      136.00      129.70      3.75 o 
  -1   2  15     1640.59     1691.77     19.24 o 
   0   2  15      438.01      437.46      7.87 o 
   1   2  15      410.76      413.33      7.82 o 
   2   2  15        2.88        3.34      2.25 o 
   3   2  15      158.11      139.62      6.04 o 
   4   2  15       41.20       43.20      4.24 o 
   5   2  15      139.33      125.02     21.61 o 
   6   2  15       10.14        7.45      6.05 o 
   7   2  15        1.22        3.12      5.56 o 
   8   2  15       99.03       85.92     10.72 o 
 -18   3  15        0.26        9.25      4.74 o 
 -17   3  15       33.18       23.63      6.09 o 
 -16   3  15       29.88       25.84      5.10 o 
 -15   3  15       22.33       20.91      5.00 o 
 -14   3  15        7.83        1.53      2.52 o 
 -13   3  15       51.89       39.50      5.53 o 
 -12   3  15        1.13        7.66      2.44 o 
 -11   3  15      458.58      446.51      9.14 o 
 -10   3  15       69.22       65.57      4.00 o 
  -9   3  15       28.81       25.15      2.91 o 
  -8   3  15       48.40       38.96      3.16 o 
  -7   3  15      153.27      149.93      5.69 o 
  -6   3  15        0.02        2.77      1.78 o 
  -5   3  15        0.44       -0.08      1.59 o 
  -4   3  15     1756.99     1738.12     19.73 o 
  -3   3  15      392.39      390.79     14.39 o 
  -2   3  15      603.27      640.02     14.66 o 
  -1   3  15       54.11       51.19      5.03 o 
   0   3  15       23.79       19.97      4.09 o 
   1   3  15      109.49      119.66      7.54 o 
   2   3  15        1.48        3.63      3.35 o 
   3   3  15        8.38        3.96      3.14 o 
   4   3  15       18.14       10.03      3.87 o 
   5   3  15       10.19       18.76      4.72 o 
   6   3  15        1.58        1.33      5.50 o 
   7   3  15        4.30        2.06      5.58 o 
 -18   4  15        0.17        3.20      4.77 o 
 -17   4  15       49.80       44.04      6.98 o 
 -16   4  15       82.52       88.31      7.07 o 
 -15   4  15      312.90      332.86     11.16 o 
 -14   4  15       77.24       85.39      6.29 o 
 -13   4  15       52.40       53.29      5.45 o 
 -12   4  15      132.98      133.81      6.95 o 
 -11   4  15        9.11       11.90      3.47 o 
 -10   4  15      102.05       91.98      5.05 o 
  -9   4  15       36.76       49.97      7.39 o 
  -8   4  15      679.53      660.98     14.05 o 
  -7   4  15      535.98      537.11     13.92 o 
  -6   4  15       57.64       42.80      4.83 o 
  -5   4  15      513.55      510.77     12.96 o 
  -4   4  15       64.07       65.63      5.47 o 
  -3   4  15      347.60      367.54     10.33 o 
  -2   4  15       79.84       73.90      5.49 o 
  -1   4  15      156.32      157.97      8.55 o 
   0   4  15       65.53       63.33      5.04 o 
   1   4  15       67.27       68.94      5.52 o 
   2   4  15        0.86        6.97      3.64 o 
   3   4  15      204.89      188.49      8.71 o 
   4   4  15      210.76      186.92     12.17 o 
   5   4  15      261.37      277.49     11.15 o 
   6   4  15       65.01       55.05      7.20 o 
   7   4  15      299.00      280.58     16.83 o 
 -17   5  15      124.16      147.63     10.08 o 
 -16   5  15       82.89       90.24      8.44 o 
 -15   5  15        0.76        1.03      4.65 o 
 -14   5  15        0.74       12.72      6.01 o 
 -13   5  15       28.15       27.23      8.74 o 
 -12   5  15      245.90      240.89     12.86 o 
 -11   5  15       50.23       57.44      7.19 o 
 -10   5  15       30.36       29.15      4.91 o 
  -9   5  15       76.00       72.33      5.86 o 
  -8   5  15       77.42       64.65      6.02 o 
  -7   5  15      324.86      322.01     10.76 o 
  -6   5  15        0.36        2.69      2.95 o 
  -5   5  15       41.29       34.22      5.14 o 
  -4   5  15       39.07       41.59      5.49 o 
  -3   5  15       17.49       13.58      4.02 o 
  -2   5  15        5.43        1.25      3.14 o 
  -1   5  15        9.81        8.59      4.53 o 
   0   5  15      126.65      111.07     10.70 o 
   1   5  15       65.33       48.24      7.34 o 
   2   5  15        6.13        5.68      4.28 o 
   3   5  15      130.12      158.90      9.73 o 
   4   5  15       48.65       55.74      7.13 o 
   5   5  15        4.15        7.93      4.89 o 
   6   5  15        1.78       16.86      5.79 o 
 -16   6  15       30.08       32.37      7.56 o 
 -15   6  15        8.40        8.79      6.85 o 
 -14   6  15       16.68       22.97      6.01 o 
 -13   6  15       84.16       89.91      9.43 o 
 -12   6  15       23.51       26.06      6.66 o 
 -11   6  15       33.11       36.32      6.09 o 
 -10   6  15       73.49       62.67      8.29 o 
  -9   6  15        4.14        6.19      3.60 o 
  -8   6  15       52.71       51.17      5.84 o 
  -7   6  15      419.25      432.72     20.74 o 
  -6   6  15        6.50        2.08      3.31 o 
  -5   6  15       21.68       17.86      4.32 o 
  -4   6  15       20.60       12.27      4.18 o 
  -3   6  15        7.97        6.13      3.54 o 
  -2   6  15       14.51       11.64      3.97 o 
  -1   6  15       61.70       60.19     10.10 o 
   0   6  15        0.01       15.32      5.98 o 
   1   6  15       22.77       17.44     10.19 o 
   2   6  15       11.35       14.60      7.01 o 
   3   6  15       18.28       34.40     11.16 o 
   4   6  15        1.11       16.20      5.87 o 
   5   6  15       29.37       21.23      7.09 o 
 -14   7  15      132.91      156.89     12.56 o 
 -13   7  15      125.82      186.72     18.45 o 
 -12   7  15      109.97      116.81     11.24 o 
 -11   7  15        0.13        6.39      4.10 o 
 -10   7  15       43.42       62.09      8.60 o 
  -9   7  15       10.68        7.05      8.45 o 
  -8   7  15       10.84       19.77      8.21 o 
  -7   7  15       24.46       24.47      5.63 o 
  -6   7  15       26.91       12.50      4.59 o 
  -5   7  15      100.98       96.76      9.37 o 
  -4   7  15        1.74        4.57      3.94 o 
  -3   7  15       29.78       32.35      6.10 o 
  -2   7  15        7.36        4.77      6.47 o 
  -1   7  15       58.69       68.73     10.64 o 
   0   7  15        3.13        6.15      8.03 o 
   1   7  15        3.61       13.20      6.84 o 
   2   7  15       83.08       84.07     12.56 o 
   3   7  15       52.93       44.61     10.63 o 
   4   7  15       18.02       17.79     16.42 o 
 -12   8  15       36.69       31.51      8.10 o 
 -11   8  15      252.49      306.69     16.78 o 
 -10   8  15       16.59       26.05      6.35 o 
  -9   8  15       65.69       66.74      9.44 o 
  -8   8  15      629.16      688.13     23.18 o 
  -7   8  15      123.27      114.66     10.64 o 
  -6   8  15       11.69       12.40      4.87 o 
  -5   8  15       86.91       96.83      9.80 o 
  -4   8  15       29.48       21.00      5.57 o 
  -3   8  15       12.94       11.36      4.97 o 
  -2   8  15       57.84       49.61      8.14 o 
  -1   8  15       54.23       53.04      8.08 o 
   0   8  15       44.25       56.02      9.84 o 
   1   8  15       24.25       25.34     11.14 o 
   2   8  15       31.93       47.44     10.61 o 
 -10   9  15      125.15      150.18     13.05 o 
  -9   9  15       64.38       84.74     19.14 o 
  -8   9  15      156.69      158.18     12.74 o 
  -7   9  15        4.99        6.72      5.18 o 
  -6   9  15      248.29      268.88     15.31 o 
  -5   9  15        2.77        6.76      4.85 o 
  -4   9  15       25.89       35.14      7.28 o 
  -3   9  15       96.46      102.02     10.94 o 
  -2   9  15       55.56       54.78     11.06 o 
  -1   9  15       15.11       20.66      6.58 o 
 -19   0  16       53.96       53.05      7.20 o 
 -18   0  16       59.06       57.35      7.19 o 
 -17   0  16     1222.32     1312.25     30.01 o 
 -16   0  16      571.71      622.26     13.41 o 
 -15   0  16       34.34       49.12      4.37 o 
 -14   0  16      105.95      102.87      5.54 o 
 -13   0  16      138.44      118.35      6.88 o 
 -12   0  16       83.88       71.17      4.84 o 
 -11   0  16     1089.11     1010.86     17.25 o 
 -10   0  16       59.28       51.13      3.69 o 
  -9   0  16      197.75      182.25      5.58 o 
  -8   0  16        7.65        6.60      1.70 o 
  -7   0  16      103.84      110.53      4.20 o 
  -6   0  16      670.15      678.38     12.79 o 
  -5   0  16      234.82      256.56      9.10 o 
  -4   0  16       36.71       34.16      3.59 o 
  -3   0  16        5.00        5.52      1.89 o 
  -2   0  16       40.57       50.55      5.90 o 
  -1   0  16       80.11       88.59      5.82 o 
   0   0  16        6.40        8.36      2.91 o 
   1   0  16       14.91       15.11      4.16 o 
   2   0  16       65.55       66.27      7.05 o 
   3   0  16      388.79      394.85     15.41 o 
   4   0  16      171.02      163.80     10.97 o 
   5   0  16       45.80       42.14      7.02 o 
   6   0  16       61.62       55.38      7.80 o 
   7   0  16       14.10       13.67      5.73 o 
 -19   1  16       46.58       43.24      5.17 o 
 -18   1  16      206.71      207.26      9.22 o 
 -17   1  16       44.55       45.36      4.33 o 
 -16   1  16        6.53        7.21      2.82 o 
 -15   1  16        2.79        2.60      2.39 o 
 -14   1  16       86.69       88.35      5.56 o 
 -13   1  16       96.54      101.71      4.41 o 
 -12   1  16        0.53        3.63      1.63 o 
 -11   1  16       35.60       36.95      2.27 o 
 -10   1  16      307.19      300.88      5.04 o 
  -9   1  16      741.40      725.11      8.55 o 
  -8   1  16      290.60      316.20      5.20 o 
  -7   1  16      207.63      183.56      4.03 o 
  -6   1  16      887.04      879.27      9.55 o 
  -5   1  16      155.21      144.10      3.53 o 
  -4   1  16      214.21      197.37      4.44 o 
  -3   1  16        3.08        3.40      1.38 o 
  -2   1  16       43.10       48.59      2.64 o 
  -1   1  16      690.00      647.86     10.00 o 
   0   1  16      120.63      131.31      4.96 o 
   1   1  16       36.47       32.97      3.81 o 
   2   1  16        8.33        5.43      2.43 o 
   3   1  16       18.42       14.67      3.19 o 
   4   1  16       15.96       22.71      5.86 o 
   5   1  16       48.09       46.45      4.87 o 
   6   1  16        0.33        1.54      3.95 o 
   7   1  16       99.67       97.14      8.06 o 
 -19   2  16      233.08      259.31     13.04 o 
 -18   2  16        6.67       14.82      5.05 o 
 -17   2  16       58.69       48.01      6.56 o 
 -16   2  16       60.68       64.84      7.61 o 
 -15   2  16       22.36       19.37      3.51 o 
 -14   2  16       19.98       11.92      3.59 o 
 -13   2  16      243.65      256.21      6.99 o 
 -12   2  16        0.13        1.72      1.81 o 
 -11   2  16      226.75      232.63      5.11 o 
 -10   2  16      525.39      554.21      8.41 o 
  -9   2  16       14.82       10.54      1.62 o 
  -8   2  16      364.35      342.14      6.88 o 
  -7   2  16       15.71       14.02      1.54 o 
  -6   2  16       24.03       13.64      1.57 o 
  -5   2  16      201.95      193.36      4.63 o 
  -4   2  16       51.29       50.79      2.50 o 
  -3   2  16       41.97       34.59      2.25 o 
  -2   2  16       20.45       21.26      2.08 o 
  -1   2  16       28.02       28.26      3.44 o 
   0   2  16        0.01        0.82      1.94 o 
   1   2  16       28.71       36.40      5.12 o 
   2   2  16       74.62       57.49      4.26 o 
   3   2  16      147.04      137.67      7.34 o 
   4   2  16       41.96       49.54      6.40 o 
   5   2  16        1.58        0.68      4.44 o 
   6   2  16      154.65      151.36     12.54 o 
   7   2  16        1.15        2.07      5.83 o 
 -18   3  16       19.17       18.06      5.40 o 
 -17   3  16        0.09        0.54      4.01 o 
 -16   3  16      109.98      118.37      8.27 o 
 -15   3  16      129.61      117.19      8.96 o 
 -14   3  16        4.92        2.77      2.80 o 
 -13   3  16      566.47      560.70     12.17 o 
 -12   3  16      140.20      160.26      6.63 o 
 -11   3  16       17.53       21.45      3.02 o 
 -10   3  16      182.65      191.33      6.10 o 
  -9   3  16      268.95      250.65      7.29 o 
  -8   3  16      300.10      270.83      7.57 o 
  -7   3  16      936.84      968.59     13.81 o 
  -6   3  16      232.06      204.88      6.69 o 
  -5   3  16      767.40      729.40     11.37 o 
  -4   3  16     2751.17     2742.73     28.40 o 
  -3   3  16      278.74      270.07     11.81 o 
  -2   3  16      422.36      427.21     13.29 o 
  -1   3  16       89.37       93.95      6.06 o 
   0   3  16      606.09      621.41     21.75 o 
   1   3  16        3.05        5.12      2.99 o 
   2   3  16       15.03       12.67      3.68 o 
   3   3  16       96.45       96.67      6.92 o 
   4   3  16       38.68       34.74      5.47 o 
   5   3  16       13.07        9.78      4.83 o 
   6   3  16        3.79        5.34      8.37 o 
   7   3  16       48.41       51.90      9.53 o 
 -18   4  16       29.87       34.57      6.70 o 
 -17   4  16        0.24        5.38      4.31 o 
 -16   4  16      235.45      282.13     12.46 o 
 -15   4  16       89.10      105.59     10.47 o 
 -14   4  16        6.52       13.08      3.20 o 
 -13   4  16        2.86        5.29      3.49 o 
 -12   4  16      753.68      752.66     14.11 o 
 -11   4  16       15.74       12.92      2.96 o 
 -10   4  16      198.96      167.74      7.72 o 
  -9   4  16        0.03        4.12      2.46 o 
  -8   4  16       39.25       37.30      3.73 o 
  -7   4  16     1030.64      992.30     21.49 o 
  -6   4  16     1650.51     1576.73     26.33 o 
  -5   4  16      259.50      239.65      9.09 o 
  -4   4  16       92.34       99.97      7.40 o 
  -3   4  16     1076.48     1087.67     18.91 o 
  -2   4  16      127.65      126.75      6.16 o 
  -1   4  16       52.80       61.87      5.04 o 
   0   4  16        0.98        3.04      3.39 o 
   1   4  16        5.43       -0.67      7.05 o 
   2   4  16       94.34       85.55      8.21 o 
   3   4  16      219.55      206.05      9.27 o 
   4   4  16      286.31      256.05     13.63 o 
   5   4  16       35.21       27.66      5.55 o 
   6   4  16       30.31       30.53      6.06 o 
 -17   5  16       18.26       11.11      5.92 o 
 -16   5  16       23.49       20.49      4.86 o 
 -15   5  16       39.71       41.75      6.16 o 
 -14   5  16        1.29        6.04      4.12 o 
 -13   5  16      144.96      119.72     10.08 o 
 -12   5  16      113.96      121.49      9.72 o 
 -11   5  16        0.68        2.67      3.34 o 
 -10   5  16      162.20      167.33     10.00 o 
  -9   5  16       39.68       27.70      4.91 o 
  -8   5  16        9.65       14.17      4.01 o 
  -7   5  16       91.12       88.99      7.42 o 
  -6   5  16       42.63       45.49      5.66 o 
  -5   5  16        0.02        3.46      3.37 o 
  -4   5  16      110.33      116.21      8.17 o 
  -3   5  16        7.19        6.34      3.06 o 
  -2   5  16      269.17      269.32     11.62 o 
  -1   5  16       42.73       24.27      4.75 o 
   0   5  16      285.68      275.01     13.34 o 
   1   5  16      511.61      510.18     18.63 o 
   2   5  16       10.92       17.67      5.57 o 
   3   5  16      196.05      168.03     12.93 o 
   4   5  16      362.59      367.52     14.50 o 
   5   5  16       31.49       24.40      5.47 o 
 -16   6  16       31.34       20.57      6.71 o 
 -15   6  16        2.58        4.93      5.44 o 
 -14   6  16        4.37       12.75      5.22 o 
 -13   6  16       33.81       41.92      9.10 o 
 -12   6  16       89.38      102.13      9.56 o 
 -11   6  16       52.94       51.91      7.05 o 
 -10   6  16       22.39       14.68      5.14 o 
  -9   6  16      114.76      117.42     10.69 o 
  -8   6  16       76.57       55.54      6.07 o 
  -7   6  16       50.31       44.23      6.19 o 
  -6   6  16       14.16       15.23      4.29 o 
  -5   6  16      102.47       98.03      7.84 o 
  -4   6  16       34.16       27.65      5.44 o 
  -3   6  16        9.48        6.50      4.17 o 
  -2   6  16       91.54       91.54      9.75 o 
  -1   6  16       52.29       57.76     10.71 o 
   0   6  16        0.10        2.97      5.32 o 
   1   6  16       11.75       20.08      7.85 o 
   2   6  16       47.04       33.93      9.28 o 
   3   6  16      282.03      308.57     28.29 o 
   4   6  16       16.79       25.93      7.04 o 
 -14   7  16        0.21       10.60      8.78 o 
 -13   7  16      161.63      150.76     15.67 o 
 -12   7  16       12.38       12.52      8.73 o 
 -11   7  16        6.56       10.87      4.95 o 
 -10   7  16        5.80        8.75      6.33 o 
  -9   7  16      168.84      129.42     12.81 o 
  -8   7  16        7.28        8.07      4.59 o 
  -7   7  16       95.15       87.12      9.63 o 
  -6   7  16      201.84      213.66     13.45 o 
  -5   7  16       46.86       61.04      8.29 o 
  -4   7  16        0.89       10.78      4.69 o 
  -3   7  16      111.41      125.90     11.10 o 
  -2   7  16        8.70       14.49      5.13 o 
  -1   7  16       68.36       49.57     15.85 o 
   0   7  16       12.01       17.40      7.33 o 
   1   7  16        0.27       13.93     12.11 o 
   2   7  16        2.12        2.40     20.35 o 
   3   7  16        2.65        9.13     11.06 o 
 -12   8  16       58.57       89.91     16.67 o 
 -11   8  16      133.35      150.12     13.23 o 
 -10   8  16      121.76      139.73     15.60 o 
  -9   8  16        3.98       -4.86      6.64 o 
  -8   8  16      420.70      459.62     23.73 o 
  -7   8  16        9.20       15.89      7.27 o 
  -6   8  16       75.42       73.32      9.41 o 
  -5   8  16      200.71      214.22     16.36 o 
  -4   8  16      324.66      327.93     16.32 o 
  -3   8  16       88.75       90.17     10.21 o 
  -2   8  16      101.15       82.04     10.05 o 
  -1   8  16      113.73      135.98     12.43 o 
   0   8  16        3.65        9.22     11.44 o 
   1   8  16        5.30       -0.07     16.99 o 
  -9   9  16       45.28       51.56     21.73 o 
  -8   9  16       39.71       33.55      7.24 o 
  -7   9  16        1.34        7.94      5.45 o 
  -6   9  16      102.27      130.36     21.98 o 
  -5   9  16       48.99       53.13      8.68 o 
  -4   9  16       41.32       69.26      9.54 o 
  -3   9  16        0.89        3.10      5.22 o 
 -19   1  17       68.23       82.73      6.38 o 
 -18   1  17       57.37       60.23      4.78 o 
 -17   1  17        2.38        5.04      2.47 o 
 -16   1  17       22.71       23.26      3.25 o 
 -15   1  17      230.44      221.39      7.28 o 
 -14   1  17       22.16       24.34      2.66 o 
 -13   1  17        0.14        3.00      1.65 o 
 -12   1  17       18.58       17.89      2.11 o 
 -11   1  17      120.26      124.87      3.66 o 
 -10   1  17      336.15      281.33      5.21 o 
  -9   1  17       13.39        4.01      1.32 o 
  -8   1  17       13.00        5.54      1.68 o 
  -7   1  17       15.57       17.62      1.75 o 
  -6   1  17      273.22      290.98      5.11 o 
  -5   1  17      114.84      119.66      5.03 o 
  -4   1  17       94.52       99.47      4.36 o 
  -3   1  17       83.50       76.91      3.63 o 
  -2   1  17        3.14        3.21      1.57 o 
  -1   1  17       15.23       17.94      2.58 o 
   0   1  17        6.39        1.31      2.62 o 
   1   1  17       24.79       26.60      3.30 o 
   2   1  17      138.67      126.01      5.81 o 
   3   1  17       29.89       27.87      4.02 o 
   4   1  17        1.70        1.97      2.92 o 
   5   1  17       42.96       44.47      4.92 o 
   6   1  17        0.72        2.28      4.17 o 
   7   1  17        0.28        2.90      4.60 o 
 -18   2  17       42.92       40.14      6.32 o 
 -17   2  17        3.26        0.45      3.72 o 
 -16   2  17       89.34      106.86      8.27 o 
 -15   2  17       24.72       20.41      4.29 o 
 -14   2  17      164.71      163.24      6.53 o 
 -13   2  17      390.99      362.18      8.29 o 
 -12   2  17      111.77      114.21      5.45 o 
 -11   2  17      292.57      256.60      5.43 o 
 -10   2  17      235.15      226.89      5.07 o 
  -9   2  17        0.10        2.60      1.22 o 
  -8   2  17       18.27       13.42      1.63 o 
  -7   2  17      465.33      469.71      6.83 o 
  -6   2  17      101.21      101.47      3.39 o 
  -5   2  17        1.18       -1.22      1.73 o 
  -4   2  17        2.30        2.13      1.41 o 
  -3   2  17        0.42       -0.26      1.91 o 
  -2   2  17       58.58       62.76      3.33 o 
  -1   2  17       31.82       30.12      2.56 o 
   0   2  17      635.23      640.16     11.40 o 
   1   2  17      191.79      197.20      9.79 o 
   2   2  17       70.14       63.05      5.28 o 
   3   2  17       65.06       60.54      6.71 o 
   4   2  17        4.15        2.86      4.94 o 
   5   2  17       36.07       35.98     12.63 o 
   6   2  17       22.41       18.57      7.02 o 
 -18   3  17        9.13       10.31      5.26 o 
 -17   3  17        0.45       -1.70      4.00 o 
 -16   3  17      152.88      134.83      8.80 o 
 -15   3  17       27.83       28.17      5.04 o 
 -14   3  17       60.70       63.90      5.23 o 
 -13   3  17       29.56       34.88      4.01 o 
 -12   3  17       10.91        8.33      3.20 o 
 -11   3  17       47.33       37.79      3.88 o 
 -10   3  17        0.11       -0.76      1.94 o 
  -9   3  17      606.73      637.64     11.39 o 
  -8   3  17      532.56      527.80     10.01 o 
  -7   3  17        0.00       -0.41      1.98 o 
  -6   3  17        1.04        0.27      1.98 o 
  -5   3  17      195.99      181.74      6.38 o 
  -4   3  17     2478.48     2517.89     27.11 o 
  -3   3  17       12.24        9.38      4.70 o 
  -2   3  17      116.81      143.94      7.26 o 
  -1   3  17      509.24      541.64     11.97 o 
   0   3  17       15.08       13.97      3.43 o 
   1   3  17       12.66       12.25      3.72 o 
   2   3  17       26.99       21.52      4.12 o 
   3   3  17      137.88      106.80      8.01 o 
   4   3  17       73.31       85.44      8.23 o 
   5   3  17      175.35      201.09     14.31 o 
   6   3  17        0.06       -2.14      5.55 o 
 -17   4  17       21.34       34.11      6.06 o 
 -16   4  17        8.49        9.38      3.96 o 
 -15   4  17      363.51      388.84     11.99 o 
 -14   4  17       35.15       43.11      4.76 o 
 -13   4  17       63.50       70.79      7.80 o 
 -12   4  17      161.66      163.32      7.43 o 
 -11   4  17        1.90        7.68      4.37 o 
 -10   4  17        0.14        1.95      2.45 o 
  -9   4  17       38.75       30.09      3.87 o 
  -8   4  17      159.77      167.04      7.21 o 
  -7   4  17        0.52        1.73      2.26 o 
  -6   4  17      381.87      391.87      9.16 o 
  -5   4  17      115.66      122.02      5.35 o 
  -4   4  17       45.36       42.93      3.71 o 
  -3   4  17      241.76      228.94      7.10 o 
  -2   4  17        2.26        4.07      2.37 o 
  -1   4  17       51.15       52.50      6.57 o 
   0   4  17      277.00      291.77     11.39 o 
   1   4  17       21.06       13.33      3.80 o 
   2   4  17        1.19        2.00      3.26 o 
   3   4  17        0.55        2.71      3.59 o 
   4   4  17       62.74       64.34      6.73 o 
   5   4  17        2.48        8.79      4.78 o 
 -17   5  17      228.66      260.61     13.07 o 
 -16   5  17       65.77       65.28      9.27 o 
 -15   5  17       53.91       37.27      6.31 o 
 -14   5  17      206.84      221.33     14.59 o 
 -13   5  17       29.02       38.09      5.18 o 
 -12   5  17        7.71       11.14      4.36 o 
 -11   5  17       53.44       54.58      9.28 o 
 -10   5  17       26.71       20.64      5.08 o 
  -9   5  17        6.64        9.57      3.84 o 
  -8   5  17      523.95      494.99     18.65 o 
  -7   5  17      191.88      176.44      9.97 o 
  -6   5  17      166.18      159.89     12.41 o 
  -5   5  17       21.08       22.71      4.97 o 
  -4   5  17        0.22        1.31      2.86 o 
  -3   5  17       87.66       93.18      6.65 o 
  -2   5  17       18.78       19.04      4.08 o 
  -1   5  17       16.77       17.49      4.78 o 
   0   5  17        6.23       13.87      5.04 o 
   1   5  17       14.53        5.32      5.23 o 
   2   5  17        7.22        2.20      3.95 o 
   3   5  17       78.13       66.74      9.95 o 
   4   5  17      352.37      409.03     13.66 o 
   5   5  17        7.85       13.42      4.97 o 
 -15   6  17        0.00        7.08      6.24 o 
 -14   6  17        1.08       12.49      5.35 o 
 -13   6  17       49.65       53.58     11.71 o 
 -12   6  17      209.37      218.22     12.89 o 
 -11   6  17        4.78        7.34      5.74 o 
 -10   6  17        4.98        2.03      3.96 o 
  -9   6  17       90.93       97.40     10.23 o 
  -8   6  17      160.31      146.77     11.78 o 
  -7   6  17        5.98        8.09      4.50 o 
  -6   6  17      120.79      106.31     12.59 o 
  -5   6  17        2.59        6.24      4.30 o 
  -4   6  17        0.21       -1.13      3.70 o 
  -3   6  17        3.39        6.90      5.36 o 
  -2   6  17      135.81      139.14     12.01 o 
  -1   6  17      162.70      170.96     20.42 o 
   0   6  17        5.56       11.71      7.13 o 
   1   6  17       74.19       64.16      8.62 o 
   2   6  17        0.13        6.87      6.53 o 
   3   6  17       43.16       37.38      7.67 o 
 -14   7  17        0.06       -1.04      4.98 o 
 -13   7  17       44.15       64.63      9.55 o 
 -12   7  17        6.00       17.58      5.90 o 
 -11   7  17        9.68       19.16      6.38 o 
 -10   7  17        0.85       12.75      5.01 o 
  -9   7  17       19.57       26.70      6.92 o 
  -8   7  17       24.16       17.35      7.08 o 
  -7   7  17        6.05       12.02      4.90 o 
  -6   7  17      206.82      236.16     14.00 o 
  -5   7  17        3.95       21.16      5.59 o 
  -4   7  17       27.13       35.25     10.26 o 
  -3   7  17       71.22       77.34      9.69 o 
  -2   7  17       28.18       35.72      7.51 o 
  -1   7  17       35.01       31.98      7.45 o 
   0   7  17       48.19       29.94      8.96 o 
   1   7  17        5.43       -1.57      8.32 o 
   2   7  17        8.58       11.68      9.65 o 
 -12   8  17       68.91       83.97     11.94 o 
 -11   8  17       19.38       24.53      6.97 o 
 -10   8  17       40.40       52.63     11.06 o 
  -9   8  17       32.46       48.47      8.43 o 
  -8   8  17      116.00      120.46     11.55 o 
  -7   8  17      215.17      283.04     24.16 o 
  -6   8  17       36.74       33.88     10.27 o 
  -5   8  17        6.51        4.89      4.90 o 
  -4   8  17       45.93       52.39      8.29 o 
  -3   8  17       60.63       62.24      9.06 o 
  -2   8  17       34.23       30.80      6.99 o 
  -1   8  17       30.76       34.60      7.54 o 
   0   8  17        0.16        1.70      5.36 o 
  -7   9  17       45.52       59.33     13.36 o 
  -6   9  17       36.22       26.31      7.15 o 
  -5   9  17        3.72        6.69      5.61 o 
 -19   0  18       94.16       95.39      8.65 o 
 -18   0  18        6.77        6.34      5.51 o 
 -17   0  18      181.41      179.53     14.86 o 
 -16   0  18       16.16        6.85      3.46 o 
 -15   0  18       44.12       49.46      7.39 o 
 -14   0  18      163.14      147.98     11.81 o 
 -13   0  18        6.74        4.65      2.76 o 
 -12   0  18      533.26      525.47     12.83 o 
 -11   0  18        3.58        5.41      2.35 o 
 -10   0  18      112.57      119.06      5.82 o 
  -9   0  18        8.19        5.51      2.20 o 
  -8   0  18       17.09        8.17      2.23 o 
  -7   0  18      609.41      643.51     17.39 o 
  -6   0  18       48.28       38.20      3.55 o 
  -5   0  18      904.59      888.34     15.36 o 
  -4   0  18      469.02      455.14     15.13 o 
  -3   0  18       73.21       80.22      5.79 o 
  -2   0  18       11.90       11.58      3.14 o 
  -1   0  18      109.89      106.80      6.76 o 
   0   0  18      130.85      116.49      7.28 o 
   1   0  18       68.09       63.51      7.16 o 
   2   0  18        7.84        6.89      4.63 o 
   3   0  18      269.68      273.45     13.53 o 
   4   0  18      342.36      359.11     15.79 o 
   5   0  18       18.63        6.51      5.57 o 
   6   0  18      273.39      278.57     14.16 o 
 -19   1  18        0.01        4.30      3.05 o 
 -18   1  18        9.61        6.69      3.00 o 
 -17   1  18       49.86       45.55      4.23 o 
 -16   1  18       20.35       14.44      2.74 o 
 -15   1  18       46.75       47.45      3.56 o 
 -14   1  18       32.76       33.60      3.74 o 
 -13   1  18      507.47      478.28      8.10 o 
 -12   1  18        6.75        4.68      2.28 o 
 -11   1  18      289.17      293.44      6.68 o 
 -10   1  18      324.45      260.99      5.10 o 
  -9   1  18       37.75       27.27      2.15 o 
  -8   1  18      443.52      395.39      6.69 o 
  -7   1  18        5.98       10.60      1.62 o 
  -6   1  18      153.85      152.27      3.92 o 
  -5   1  18      833.26      826.78     10.52 o 
  -4   1  18       13.23       12.34      1.80 o 
  -3   1  18        4.90        6.22      1.66 o 
  -2   1  18      202.60      203.99      6.88 o 
  -1   1  18       41.01       32.02      3.32 o 
   0   1  18      161.26      162.91      6.09 o 
   1   1  18       12.29       16.22      3.05 o 
   2   1  18      108.85      115.23      6.43 o 
   3   1  18        0.45        2.70      2.88 o 
   4   1  18       25.44       22.74      4.06 o 
   5   1  18       42.97       38.23      6.11 o 
   6   1  18       29.90       33.13      6.07 o 
 -18   2  18      114.00      103.36      8.95 o 
 -17   2  18      132.30      129.07      9.24 o 
 -16   2  18      209.37      205.71     10.79 o 
 -15   2  18       86.15       83.98      7.34 o 
 -14   2  18       12.27        9.20      2.76 o 
 -13   2  18      687.41      643.49     12.64 o 
 -12   2  18       15.92       20.26      2.74 o 
 -11   2  18        9.27       17.37      3.09 o 
 -10   2  18      123.34      132.93      3.71 o 
  -9   2  18      101.15       99.26      4.53 o 
  -8   2  18        8.38       12.86      1.74 o 
  -7   2  18       56.92       58.60      2.83 o 
  -6   2  18        1.44        3.07      1.42 o 
  -5   2  18       27.58       28.87      2.32 o 
  -4   2  18      159.24      164.00      6.75 o 
  -3   2  18      228.90      199.86      7.01 o 
  -2   2  18      126.97      127.75      7.76 o 
  -1   2  18      737.26      760.32     12.72 o 
   0   2  18      453.39      432.84      9.95 o 
   1   2  18        1.63        3.11      2.60 o 
   2   2  18        7.11        7.75      3.91 o 
   3   2  18      204.20      229.73     11.28 o 
   4   2  18        3.31        1.59      4.83 o 
   5   2  18       13.14        9.32      6.12 o 
   6   2  18       73.44       77.07     18.99 o 
 -18   3  18       17.12       21.12      5.67 o 
 -17   3  18        3.91        4.30      4.27 o 
 -16   3  18      436.67      440.92     19.17 o 
 -15   3  18        4.98        6.39      3.99 o 
 -14   3  18       62.52       62.66      5.33 o 
 -13   3  18      167.23      137.01      6.80 o 
 -12   3  18      268.16      236.02      8.04 o 
 -11   3  18      159.01      170.63      6.77 o 
 -10   3  18      141.36      145.95      7.98 o 
  -9   3  18     2014.72     1986.34     23.77 o 
  -8   3  18      389.32      397.45      7.97 o 
  -7   3  18      100.05      101.45      5.40 o 
  -6   3  18     1050.98     1045.46     14.95 o 
  -5   3  18      968.78      984.13     14.40 o 
  -4   3  18      425.97      449.47     13.58 o 
  -3   3  18      684.24      687.79     18.34 o 
  -2   3  18      961.49      974.15     17.13 o 
  -1   3  18       44.77       48.59      4.49 o 
   0   3  18       43.82       39.26      4.49 o 
   1   3  18       64.78       64.96      5.96 o 
   2   3  18      220.86      201.52     11.26 o 
   3   3  18       26.41       24.64      5.52 o 
   4   3  18       52.92       45.43      7.08 o 
   5   3  18      278.14      273.82     16.34 o 
 -17   4  18        2.34        2.27      4.36 o 
 -16   4  18      342.83      374.57     13.32 o 
 -15   4  18      134.69      134.71      8.23 o 
 -14   4  18       17.50        7.13      3.19 o 
 -13   4  18       39.77       52.83      4.73 o 
 -12   4  18        3.58        4.17      2.68 o 
 -11   4  18      225.67      232.61      7.81 o 
 -10   4  18       80.36       90.95      5.40 o 
  -9   4  18      132.12      135.44      6.47 o 
  -8   4  18       60.77       68.26      7.96 o 
  -7   4  18      511.16      501.85     10.32 o 
  -6   4  18       29.98       28.70      3.30 o 
  -5   4  18       50.72       39.01      3.75 o 
  -4   4  18      133.40      127.05      7.26 o 
  -3   4  18      385.74      393.86     10.97 o 
  -2   4  18       40.21       44.50      5.14 o 
  -1   4  18       18.91       13.13      4.42 o 
   0   4  18       53.48       62.91      5.89 o 
   1   4  18      116.78      123.80      8.08 o 
   2   4  18       10.13       11.67      3.96 o 
   3   4  18       90.92       82.20     10.70 o 
   4   4  18       22.24       21.14      5.37 o 
   5   4  18        0.69        2.59      4.98 o 
 -16   5  18       91.05      111.15     12.06 o 
 -15   5  18        9.24       13.92      4.87 o 
 -14   5  18      121.44      148.04     13.35 o 
 -13   5  18      116.34      131.52      8.60 o 
 -12   5  18        2.04        9.26      5.49 o 
 -11   5  18      144.66      171.02     13.06 o 
 -10   5  18       68.74       67.70      7.55 o 
  -9   5  18       62.42       48.79      6.03 o 
  -8   5  18       69.23       57.86     12.50 o 
  -7   5  18       22.42       20.86      4.78 o 
  -6   5  18        1.09        1.12      3.62 o 
  -5   5  18        0.30        2.97      2.99 o 
  -4   5  18        0.25        2.81      2.96 o 
  -3   5  18       36.00       38.42      5.16 o 
  -2   5  18       34.37       15.72      6.84 o 
  -1   5  18        4.39        5.77      3.84 o 
   0   5  18       65.73       67.11      7.02 o 
   1   5  18        0.51        8.77      7.21 o 
   2   5  18       90.87      104.41      9.05 o 
   3   5  18        1.83       16.73      5.02 o 
   4   5  18       98.29       93.71      8.30 o 
 -15   6  18      324.01      355.42     24.11 o 
 -14   6  18       33.03       33.38      6.90 o 
 -13   6  18      162.95      181.54     12.59 o 
 -12   6  18      267.45      310.19     16.82 o 
 -11   6  18       89.16       82.75     10.19 o 
 -10   6  18       10.95       10.91      5.54 o 
  -9   6  18      126.06      124.49     11.59 o 
  -8   6  18       98.97       89.78     12.03 o 
  -7   6  18       21.18       15.67      5.26 o 
  -6   6  18      114.02       97.40     19.96 o 
  -5   6  18        2.75       13.57      5.03 o 
  -4   6  18        2.59        4.80      4.63 o 
  -3   6  18        0.89        7.61      4.72 o 
  -2   6  18       49.88       42.86      9.95 o 
  -1   6  18        8.16        9.27      5.83 o 
   0   6  18        3.02        7.14      4.82 o 
   1   6  18       11.17       19.77     12.17 o 
   2   6  18        9.29       11.78      6.05 o 
 -14   7  18       42.29       44.95     14.45 o 
 -13   7  18      165.05      180.76     14.84 o 
 -12   7  18        2.29        6.55      5.36 o 
 -11   7  18        1.79        4.92      4.83 o 
 -10   7  18       29.58       32.13     12.94 o 
  -9   7  18      150.21      129.10     12.00 o 
  -8   7  18       14.26       14.57      5.60 o 
  -7   7  18       36.44       40.73      7.45 o 
  -6   7  18      199.19      192.52     14.13 o 
  -5   7  18       16.01       18.09      6.42 o 
  -4   7  18      162.42      190.11     21.35 o 
  -3   7  18        0.36       17.75      7.71 o 
  -2   7  18       20.00       30.90      7.28 o 
  -1   7  18       39.24       23.70      8.53 o 
   0   7  18       54.90       61.57     15.40 o 
   1   7  18        2.17       29.47      9.36 o 
 -11   8  18       56.84       62.69     11.39 o 
 -10   8  18      110.99      136.80     12.88 o 
  -9   8  18      149.78      162.77     13.76 o 
  -8   8  18       91.78       90.34     19.40 o 
  -7   8  18       43.09       58.34      8.91 o 
  -6   8  18        2.93       13.15      5.59 o 
  -5   8  18        1.41       -2.77      5.96 o 
  -4   8  18        0.94        4.89      4.74 o 
  -3   8  18        5.55       18.16      6.15 o 
  -2   8  18        2.30       10.60      8.70 o 
 -19   1  19      110.64      110.05      7.55 o 
 -18   1  19        2.29        6.19      3.02 o 
 -17   1  19       99.29      101.33      6.17 o 
 -16   1  19      115.07      128.84      5.32 o 
 -15   1  19      315.77      330.04      7.59 o 
 -14   1  19      126.90      146.64      5.65 o 
 -13   1  19       11.69       10.21      2.34 o 
 -12   1  19       15.56       18.61      2.43 o 
 -11   1  19       36.61       20.35      2.33 o 
 -10   1  19      395.65      332.88      6.02 o 
  -9   1  19      507.90      494.55      7.60 o 
  -8   1  19      137.97      133.60      3.78 o 
  -7   1  19      100.51       87.43      3.19 o 
  -6   1  19        0.09        0.98      1.37 o 
  -5   1  19        0.90        3.24      1.48 o 
  -4   1  19        5.30        6.38      1.75 o 
  -3   1  19       14.29       18.97      2.68 o 
  -2   1  19        8.03       10.66      2.39 o 
  -1   1  19      119.66      122.05      6.29 o 
   0   1  19      265.78      273.30     12.29 o 
   1   1  19       41.01       51.26      4.42 o 
   2   1  19        1.55        1.68      2.81 o 
   3   1  19        0.10        0.37      3.27 o 
   4   1  19      137.16      126.29      8.78 o 
   5   1  19       28.68       24.87      5.75 o 
 -18   2  19       71.43       72.96      7.99 o 
 -17   2  19      116.72      100.93      9.14 o 
 -16   2  19        1.13        1.18      3.69 o 
 -15   2  19      179.62      176.21      9.52 o 
 -14   2  19      379.42      353.26     10.46 o 
 -13   2  19        8.60        3.98      2.44 o 
 -12   2  19      150.24      129.08      4.72 o 
 -11   2  19       77.13       83.52      3.79 o 
 -10   2  19        0.32        1.81      1.49 o 
  -9   2  19      120.93      113.39      3.63 o 
  -8   2  19        0.95        2.32      1.43 o 
  -7   2  19        1.65        4.35      1.90 o 
  -6   2  19      113.40      115.67      6.74 o 
  -5   2  19      219.05      230.56      5.16 o 
  -4   2  19       19.11       13.86      2.09 o 
  -3   2  19      782.03      766.42     11.69 o 
  -2   2  19     1093.96     1100.81     16.09 o 
  -1   2  19       58.57       52.18      4.32 o 
   0   2  19        7.72        8.27      2.87 o 
   1   2  19      540.28      490.16     19.99 o 
   2   2  19        6.32        3.48      4.08 o 
   3   2  19        0.56       -6.02      3.99 o 
   4   2  19      213.57      241.40     15.21 o 
   5   2  19       11.74        9.08      6.18 o 
 -18   3  19        0.29        2.37      4.51 o 
 -17   3  19       32.41       23.10      5.51 o 
 -16   3  19      240.44      252.16     11.89 o 
 -15   3  19        1.05        1.47      3.42 o 
 -14   3  19      133.88      131.99      9.53 o 
 -13   3  19      155.43      150.91      7.79 o 
 -12   3  19      127.58      114.79      6.42 o 
 -11   3  19      952.12      893.25     15.52 o 
 -10   3  19      457.93      426.55      8.87 o 
  -9   3  19      295.40      299.90     10.47 o 
  -8   3  19        0.70        0.68      2.05 o 
  -7   3  19      171.79      183.35      6.77 o 
  -6   3  19      764.99      766.60     12.75 o 
  -5   3  19      183.94      167.48      7.48 o 
  -4   3  19      108.85      108.68      5.57 o 
  -3   3  19      251.73      284.15      9.21 o 
  -2   3  19      353.35      353.00     10.00 o 
  -1   3  19       23.83       16.85      3.50 o 
   0   3  19       84.13       67.78      7.59 o 
   1   3  19      160.64      159.21      9.30 o 
   2   3  19        2.94        3.87      4.31 o 
   3   3  19       29.76       19.27      6.57 o 
   4   3  19       65.75       46.92      8.93 o 
 -17   4  19      505.51      535.27     26.08 o 
 -16   4  19      332.08      341.79     13.19 o 
 -15   4  19       45.74       43.63      5.44 o 
 -14   4  19      173.40      183.07      8.98 o 
 -13   4  19       75.31       81.50      7.61 o 
 -12   4  19       37.87       47.69      4.70 o 
 -11   4  19       14.00       13.69      3.18 o 
 -10   4  19       11.22       12.50      3.76 o 
  -9   4  19       57.49       69.05      5.19 o 
  -8   4  19        7.13        5.13      2.59 o 
  -7   4  19       15.21       13.82      3.16 o 
  -6   4  19      100.79      103.74      6.06 o 
  -5   4  19      193.65      199.36      7.84 o 
  -4   4  19      796.44      841.69     17.96 o 
  -3   4  19       50.98       48.30      4.96 o 
  -2   4  19       44.21       53.21      5.00 o 
  -1   4  19        1.48        3.99      3.77 o 
   0   4  19       53.27       58.64      5.80 o 
   1   4  19       29.26       20.30      4.49 o 
   2   4  19       97.85       97.63     10.92 o 
   3   4  19       35.61       33.60      6.05 o 
   4   4  19       11.62        9.18      5.50 o 
 -16   5  19        2.77       12.68      4.39 o 
 -15   5  19      203.56      206.17      9.97 o 
 -14   5  19        5.10        8.27      7.62 o 
 -13   5  19       48.79       38.09      8.81 o 
 -12   5  19       16.21       15.60      7.97 o 
 -11   5  19       77.88       65.45      9.33 o 
 -10   5  19       26.24       18.84      5.77 o 
  -9   5  19      162.87      144.21     11.99 o 
  -8   5  19       34.08       20.86      5.17 o 
  -7   5  19      244.72      257.79     12.40 o 
  -6   5  19       67.50       70.63      6.65 o 
  -5   5  19       58.55       51.97      6.53 o 
  -4   5  19        7.81        7.61      3.79 o 
  -3   5  19      131.59      142.05     10.56 o 
  -2   5  19       26.79       27.83      5.41 o 
  -1   5  19       13.08        6.58      5.55 o 
   0   5  19       64.53       59.80      6.63 o 
   1   5  19      150.98      172.26     13.90 o 
   2   5  19        6.53        8.80      4.35 o 
   3   5  19        0.03        6.60      4.36 o 
 -15   6  19        4.99        5.29     11.65 o 
 -14   6  19       11.55        6.98      4.87 o 
 -13   6  19      112.30      126.16     12.86 o 
 -12   6  19       51.83       32.13      8.86 o 
 -11   6  19      150.90      172.79     13.76 o 
 -10   6  19       40.91       31.14      6.93 o 
  -9   6  19       18.39       22.21      6.27 o 
  -8   6  19       47.82       49.73      8.02 o 
  -7   6  19        2.23        4.37      4.95 o 
  -6   6  19        0.15        2.60      4.57 o 
  -5   6  19       95.01      104.35     19.78 o 
  -4   6  19      103.37      138.74     12.56 o 
  -3   6  19        6.35       19.63     11.78 o 
  -2   6  19        2.03        6.24      4.47 o 
  -1   6  19        0.05        0.79      3.88 o 
   0   6  19       67.41       56.51      7.96 o 
   1   6  19        0.02        9.66      5.89 o 
 -13   7  19       89.60       85.38     11.16 o 
 -12   7  19       34.04       40.14      8.26 o 
 -11   7  19       70.75       89.01     11.08 o 
 -10   7  19      201.93      194.16     19.76 o 
  -9   7  19       32.89       41.20     10.74 o 
  -8   7  19      315.83      322.37     17.03 o 
  -7   7  19       40.07       37.75      7.52 o 
  -6   7  19        1.32        5.38      5.25 o 
  -5   7  19       94.17      111.48     11.79 o 
  -4   7  19       49.57       77.47     10.25 o 
  -3   7  19      132.05      140.43     24.85 o 
  -2   7  19        1.48       -2.31      4.66 o 
  -1   7  19        0.70       11.05      5.69 o 
   0   7  19        0.00        7.48      6.30 o 
 -10   8  19      422.77      469.16     20.74 o 
  -9   8  19       38.58       40.10      8.44 o 
  -8   8  19       21.30       12.96      5.78 o 
  -7   8  19       59.15       68.78      9.65 o 
  -6   8  19       51.60       51.41      8.88 o 
  -5   8  19      105.12      120.26     12.35 o 
  -4   8  19       54.42       29.81      7.14 o 
  -3   8  19        6.72       10.67      6.86 o 
 -19   0  20        8.88        9.36      5.04 o 
 -18   0  20      628.96      687.85     20.00 o 
 -17   0  20      369.36      420.67     15.11 o 
 -16   0  20       68.68       85.68      6.46 o 
 -15   0  20        0.52        0.24      2.93 o 
 -14   0  20      215.52      219.72      8.77 o 
 -13   0  20       35.91       37.57      4.50 o 
 -12   0  20      181.31      169.57      7.57 o 
 -11   0  20       14.36       17.28      3.39 o 
 -10   0  20        3.72        5.32      2.59 o 
  -9   0  20        2.33        5.48      2.45 o 
  -8   0  20      649.06      591.12     13.84 o 
  -7   0  20        0.01        1.50      2.11 o 
  -6   0  20       16.92       20.82      3.93 o 
  -5   0  20      131.25      129.61      6.66 o 
  -4   0  20       35.11       38.15      4.78 o 
  -3   0  20      202.70      185.15      8.42 o 
  -2   0  20      448.89      462.11     13.73 o 
  -1   0  20       10.45        4.61      3.21 o 
   0   0  20      264.23      257.54     12.74 o 
   1   0  20      225.88      209.28     17.51 o 
   2   0  20        8.46        3.82      4.79 o 
   3   0  20        0.00        2.13      4.79 o 
   4   0  20       27.13       31.23      7.00 o 
 -18   1  20       62.72       59.40      5.19 o 
 -17   1  20       24.29       22.84      4.17 o 
 -16   1  20      113.24      127.79      5.75 o 
 -15   1  20      154.66      161.14      6.89 o 
 -14   1  20       54.32       50.81      3.92 o 
 -13   1  20      146.13      153.24      5.61 o 
 -12   1  20      295.97      295.29      7.28 o 
 -11   1  20       91.48       88.64      3.98 o 
 -10   1  20        1.06        0.71      1.56 o 
  -9   1  20      325.18      312.66      6.71 o 
  -8   1  20       51.10       52.67      2.88 o 
  -7   1  20       69.35       68.42      3.28 o 
  -6   1  20        1.65        1.18      1.55 o 
  -5   1  20       46.30       40.02      3.57 o 
  -4   1  20       97.42      102.18      4.63 o 
  -3   1  20       79.22       68.98      4.39 o 
  -2   1  20        5.10        7.00      2.44 o 
  -1   1  20       48.16       45.07      4.12 o 
   0   1  20       32.39       37.97      4.50 o 
   1   1  20       67.08       56.51      4.71 o 
   2   1  20       18.78       22.58      4.27 o 
   3   1  20      125.73      141.92     12.91 o 
   4   1  20       83.36       84.63      9.43 o 
 -18   2  20        2.48        3.81      3.30 o 
 -17   2  20       45.60       40.33      4.97 o 
 -16   2  20       15.03       18.51      3.83 o 
 -15   2  20       20.28       13.87      3.41 o 
 -14   2  20        0.00        1.78      2.48 o 
 -13   2  20      231.54      217.57      6.51 o 
 -12   2  20       55.27       48.58      4.45 o 
 -11   2  20       90.46       94.06      5.53 o 
 -10   2  20        0.34        3.62      1.84 o 
  -9   2  20        6.40        4.76      1.67 o 
  -8   2  20      197.82      201.37      6.61 o 
  -7   2  20      354.97      337.26      6.39 o 
  -6   2  20        1.50        1.72      1.57 o 
  -5   2  20        1.57        0.96      1.66 o 
  -4   2  20      219.26      204.02      5.75 o 
  -3   2  20      221.08      225.98      6.84 o 
  -2   2  20      192.46      196.14      7.22 o 
  -1   2  20       15.59       16.32      4.45 o 
   0   2  20       87.43       83.15     14.99 o 
   1   2  20      138.00      146.27      9.82 o 
   2   2  20       29.09       33.42      6.03 o 
   3   2  20       73.84       74.03     11.28 o 
   4   2  20       84.60       85.10     10.76 o 
 -18   3  20       52.84       43.54      9.32 o 
 -17   3  20       13.73        7.51      4.96 o 
 -16   3  20      280.19      290.72     12.66 o 
 -15   3  20       71.51       49.00      5.99 o 
 -14   3  20      163.88      154.25      8.78 o 
 -13   3  20       95.74       83.15      5.88 o 
 -12   3  20        1.93        4.80      2.49 o 
 -11   3  20      122.12      139.91      7.17 o 
 -10   3  20      253.04      282.55      7.58 o 
  -9   3  20        8.12        3.81      2.47 o 
  -8   3  20       33.34       21.89      3.51 o 
  -7   3  20      192.76      185.80      6.85 o 
  -6   3  20      645.56      655.97     12.65 o 
  -5   3  20      609.40      621.22     12.36 o 
  -4   3  20       39.13       35.34      4.31 o 
  -3   3  20       85.30       82.18      6.32 o 
  -2   3  20       37.33       27.17      4.08 o 
  -1   3  20        2.39       -0.11      2.83 o 
   0   3  20        3.74        2.29      3.76 o 
   1   3  20      120.58      117.21      9.24 o 
   2   3  20        5.98        4.17      4.57 o 
   3   3  20        2.05        8.19      4.89 o 
 -17   4  20      108.34      111.20      9.66 o 
 -16   4  20      209.44      216.55     12.35 o 
 -15   4  20       26.40       18.87      4.41 o 
 -14   4  20      568.21      559.57     14.37 o 
 -13   4  20       15.76       11.07      3.59 o 
 -12   4  20       17.64       16.38      3.34 o 
 -11   4  20      230.14      229.11      8.81 o 
 -10   4  20        0.60        5.36      2.65 o 
  -9   4  20       41.85       40.51      4.10 o 
  -8   4  20        3.66        5.65      2.96 o 
  -7   4  20        0.06        5.91      2.94 o 
  -6   4  20      120.88      134.66      7.00 o 
  -5   4  20      422.96      457.62     10.58 o 
  -4   4  20       50.92       49.26      4.57 o 
  -3   4  20        0.38        9.58      3.17 o 
  -2   4  20       13.61        5.03      5.28 o 
  -1   4  20      241.71      226.87      9.03 o 
   0   4  20        3.35        6.32      3.51 o 
   1   4  20        4.59        9.43      3.93 o 
   2   4  20       12.65        8.34      4.66 o 
   3   4  20        9.61        3.06      5.01 o 
 -16   5  20       54.56       69.50      6.93 o 
 -15   5  20       49.19       69.84      6.91 o 
 -14   5  20      185.86      202.23     11.08 o 
 -13   5  20        0.51        8.55      7.03 o 
 -12   5  20        0.69        6.20      4.12 o 
 -11   5  20      154.88      171.58     15.94 o 
 -10   5  20       11.85       11.13      5.27 o 
  -9   5  20        0.44        8.15      4.79 o 
  -8   5  20       15.83       21.42      6.00 o 
  -7   5  20       15.80       19.26      4.75 o 
  -6   5  20      103.40      107.42      9.63 o 
  -5   5  20      274.83      266.64     12.53 o 
  -4   5  20      306.20      322.57     13.29 o 
  -3   5  20       55.63       70.14      7.85 o 
  -2   5  20       42.05       45.12      6.60 o 
  -1   5  20       29.56       29.54      5.36 o 
   0   5  20        0.01        5.99      6.06 o 
   1   5  20       26.57       27.50      4.96 o 
   2   5  20        1.98       -0.09      4.20 o 
 -15   6  20       84.89       62.73     13.17 o 
 -14   6  20       43.79       80.16     13.69 o 
 -13   6  20       61.35       71.16     10.66 o 
 -12   6  20        1.30        9.24      7.49 o 
 -11   6  20      119.11      119.12     16.35 o 
 -10   6  20        0.00        8.40      7.40 o 
  -9   6  20       85.92       90.61     10.71 o 
  -8   6  20        0.94        4.37      4.98 o 
  -7   6  20        2.91        5.89      4.66 o 
  -6   6  20        0.04        5.37      4.90 o 
  -5   6  20        0.00        3.44      3.96 o 
  -4   6  20       79.78      110.62      9.35 o 
  -3   6  20       58.40       74.97      8.73 o 
  -2   6  20       24.72       22.92      5.65 o 
  -1   6  20        1.08        4.30      4.56 o 
   0   6  20       38.45       41.68      7.59 o 
 -13   7  20       18.48       24.34      7.42 o 
 -12   7  20        2.13       20.02      6.31 o 
 -11   7  20        7.97       12.32      5.73 o 
 -10   7  20        3.39       11.79      5.57 o 
  -9   7  20       17.45       16.36      5.79 o 
  -8   7  20       35.65       25.31      6.74 o 
  -7   7  20       48.94       62.36      9.26 o 
  -6   7  20       19.55       20.01      6.54 o 
  -5   7  20       42.76       54.45      8.91 o 
  -4   7  20      197.24      224.78     18.18 o 
  -3   7  20        9.07       14.69      8.39 o 
  -2   7  20       32.46       46.39     11.33 o 
  -9   8  20       33.35       15.54     16.43 o 
  -8   8  20        2.41        2.38      4.80 o 
  -7   8  20       42.08       41.23      8.52 o 
  -6   8  20        0.58       10.17      9.07 o 
  -5   8  20       31.05       17.65      6.68 o 
 -18   1  21       32.14       33.00      4.45 o 
 -17   1  21       22.00       24.75      3.94 o 
 -16   1  21       43.13       46.53      4.10 o 
 -15   1  21       66.53       75.73      4.59 o 
 -14   1  21        0.03        2.79      2.26 o 
 -13   1  21      128.46      113.42      5.12 o 
 -12   1  21        4.95        6.43      2.24 o 
 -11   1  21      233.40      217.87      5.76 o 
 -10   1  21      296.29      255.68      6.11 o 
  -9   1  21       29.39       31.90      2.67 o 
  -8   1  21        5.52        4.73      1.78 o 
  -7   1  21       31.47       30.90      2.75 o 
  -6   1  21      186.45      188.03      5.64 o 
  -5   1  21       22.64       21.21      2.78 o 
  -4   1  21       10.15       10.49      2.63 o 
  -3   1  21        1.73        7.78      2.41 o 
  -2   1  21      155.99      156.12      6.38 o 
  -1   1  21        9.97        8.27      2.94 o 
   0   1  21       30.70       28.61      3.79 o 
   1   1  21       35.41       30.79      4.46 o 
   2   1  21      189.43      200.44     10.46 o 
   3   1  21       16.20       16.42      5.28 o 
 -18   2  21        6.84        9.81      3.77 o 
 -17   2  21        1.22        3.77      3.22 o 
 -16   2  21       19.06       15.84      3.71 o 
 -15   2  21       39.40       32.14      4.07 o 
 -14   2  21      111.41       98.06      5.96 o 
 -13   2  21        0.65        3.92      2.91 o 
 -12   2  21      202.07      211.46      6.80 o 
 -11   2  21      156.56      147.85      5.63 o 
 -10   2  21      242.31      217.91      6.25 o 
  -9   2  21       98.62      105.50      5.62 o 
  -8   2  21       46.14       51.94      3.80 o 
  -7   2  21      224.44      231.18      5.43 o 
  -6   2  21       65.83       65.24      3.43 o 
  -5   2  21      210.77      211.42      6.59 o 
  -4   2  21      583.78      570.51     12.15 o 
  -3   2  21      929.20      937.39     26.02 o 
  -2   2  21        0.00        0.25      3.22 o 
  -1   2  21      103.29       90.02      7.89 o 
   0   2  21      291.47      268.86     12.04 o 
   1   2  21       11.26       22.30      5.38 o 
   2   2  21        0.17       -0.98      5.39 o 
   3   2  21       84.19       80.31     10.61 o 
 -17   3  21        4.31        5.82      4.72 o 
 -16   3  21      156.04      177.26     10.65 o 
 -15   3  21      113.06      120.69      8.95 o 
 -14   3  21       59.23       48.35      5.21 o 
 -13   3  21      173.39      162.76      6.76 o 
 -12   3  21      341.12      348.07      8.40 o 
 -11   3  21        0.81        5.98      2.36 o 
 -10   3  21        8.91       13.22      2.98 o 
  -9   3  21      478.01      503.53     11.22 o 
  -8   3  21      111.63      100.26      5.43 o 
  -7   3  21       81.78       74.49      6.16 o 
  -6   3  21       47.36       46.42      4.35 o 
  -5   3  21       68.80       75.15      6.28 o 
  -4   3  21       70.80       68.85      5.55 o 
  -3   3  21       62.47       54.63      5.26 o 
  -2   3  21       60.96       63.51      5.70 o 
  -1   3  21        2.38        2.18      3.50 o 
   0   3  21       39.78       45.55      6.57 o 
   1   3  21      223.88      228.31     12.23 o 
   2   3  21      113.82      106.56      9.49 o 
 -17   4  21       18.20       15.29      5.87 o 
 -16   4  21      245.04      245.71     11.84 o 
 -15   4  21        1.46        9.60      4.94 o 
 -14   4  21      206.17      197.12      9.43 o 
 -13   4  21       53.66       64.34      5.95 o 
 -12   4  21       78.59       75.55      6.83 o 
 -11   4  21        0.08        2.40      2.61 o 
 -10   4  21       31.41       32.21      3.69 o 
  -9   4  21      212.57      222.71     10.06 o 
  -8   4  21     1245.31     1275.25     19.64 o 
  -7   4  21     1087.16     1105.12     17.91 o 
  -6   4  21       10.97       12.13      4.56 o 
  -5   4  21       89.45       90.57      6.49 o 
  -4   4  21       77.38       80.25      6.14 o 
  -3   4  21       11.01       20.74      3.79 o 
  -2   4  21      212.29      218.10      9.21 o 
  -1   4  21      215.17      211.63      9.42 o 
   0   4  21       57.88       54.27      5.93 o 
   1   4  21      109.63       99.37      8.59 o 
   2   4  21       16.51       11.33      5.76 o 
 -16   5  21       46.39       71.77      7.05 o 
 -15   5  21       20.56       13.53      5.51 o 
 -14   5  21      199.15      234.45     11.28 o 
 -13   5  21       32.91       36.92      6.35 o 
 -12   5  21      184.22      204.01     12.04 o 
 -11   5  21      337.71      420.18     15.23 o 
 -10   5  21        2.16       11.13      5.73 o 
  -9   5  21        1.27        3.73      4.89 o 
  -8   5  21      385.58      412.30     15.11 o 
  -7   5  21        2.77        5.72      4.04 o 
  -6   5  21       50.07       52.65      6.89 o 
  -5   5  21        0.43        4.63      5.53 o 
  -4   5  21       73.43       75.45     10.21 o 
  -3   5  21       27.75       29.36      5.19 o 
  -2   5  21       27.69       20.78      4.43 o 
  -1   5  21       61.06       72.38      7.06 o 
   0   5  21        1.68        4.08      3.93 o 
   1   5  21       84.76      112.52      8.11 o 
 -14   6  21        9.87        8.73     10.60 o 
 -13   6  21        3.04        6.64      5.30 o 
 -12   6  21       11.11        9.74     10.67 o 
 -11   6  21       40.09       37.94      8.12 o 
 -10   6  21      179.47      164.60     13.97 o 
  -9   6  21       17.42       20.35      6.33 o 
  -8   6  21        0.11        6.20      7.81 o 
  -7   6  21       84.74       89.25      8.69 o 
  -6   6  21        0.18        5.86      4.47 o 
  -5   6  21       79.35       91.42     13.64 o 
  -4   6  21       85.67       85.71      8.79 o 
  -3   6  21        6.54       10.87      5.03 o 
  -2   6  21        0.35        5.87      4.88 o 
  -1   6  21       16.60       26.71      6.44 o 
 -12   7  21       66.03       75.47     10.95 o 
 -11   7  21        0.92        8.76      8.10 o 
 -10   7  21       32.60       38.89      8.45 o 
  -9   7  21       27.79       34.80     12.21 o 
  -8   7  21      124.14      143.38     13.66 o 
  -7   7  21        1.75       17.98      6.36 o 
  -6   7  21      232.37      285.91     24.68 o 
  -5   7  21       82.43       91.99     14.87 o 
  -4   7  21       13.62       13.61      6.52 o 
  -3   7  21        9.60       21.66      7.84 o 
 -18   0  22       78.98       74.50      8.03 o 
 -17   0  22        0.21        1.63      6.42 o 
 -16   0  22       41.18       44.95      9.30 o 
 -15   0  22       45.74       41.48      5.17 o 
 -14   0  22      459.81      466.93     21.40 o 
 -13   0  22       23.91       28.07      4.37 o 
 -12   0  22      276.52      246.78      9.25 o 
 -11   0  22      366.59      380.11     11.34 o 
 -10   0  22       83.77       85.37      5.92 o 
  -9   0  22      167.00      140.97      9.43 o 
  -8   0  22     1273.68     1248.24     22.21 o 
  -7   0  22       15.64       17.65      3.79 o 
  -6   0  22       26.99       22.34      4.17 o 
  -5   0  22      123.17      113.76      9.00 o 
  -4   0  22      155.08      160.39      8.47 o 
  -3   0  22       79.41       85.39      7.37 o 
  -2   0  22      238.05      247.11     11.72 o 
  -1   0  22       17.38       15.58      5.48 o 
   0   0  22       34.06       27.05      6.43 o 
   1   0  22      183.68      183.12     11.89 o 
   2   0  22      276.23      281.89     14.44 o 
 -18   1  22       15.87       12.22      3.72 o 
 -17   1  22       16.81       19.36      3.94 o 
 -16   1  22       17.15       18.55      3.26 o 
 -15   1  22        5.33        5.66      2.60 o 
 -14   1  22        1.00        2.72      2.32 o 
 -13   1  22       63.91       64.31      4.27 o 
 -12   1  22       68.21       60.38      4.10 o 
 -11   1  22       56.58       42.65      3.54 o 
 -10   1  22        8.60        9.33      2.46 o 
  -9   1  22       39.91       42.22      3.29 o 
  -8   1  22      170.92      171.08      5.47 o 
  -7   1  22       63.31       61.59      3.77 o 
  -6   1  22       37.23       32.04      2.91 o 
  -5   1  22        8.20       12.11      2.46 o 
  -4   1  22       54.66       59.46      4.48 o 
  -3   1  22        7.14       10.56      2.90 o 
  -2   1  22      222.75      214.16      7.48 o 
  -1   1  22       96.37      105.16      5.87 o 
   0   1  22      323.52      333.91      9.51 o 
   1   1  22       25.43       21.95      9.29 o 
   2   1  22        0.56        1.21      4.09 o 
 -18   2  22        0.00       -1.02      3.72 o 
 -17   2  22        0.58        8.29      3.94 o 
 -16   2  22       37.22       22.25      4.54 o 
 -15   2  22       28.12       21.73      4.46 o 
 -14   2  22       25.05       21.68      4.23 o 
 -13   2  22        4.46        3.29      2.93 o 
 -12   2  22       34.97       31.38      6.67 o 
 -11   2  22       10.59        8.35      3.07 o 
 -10   2  22        5.67        4.83      2.46 o 
  -9   2  22       89.09       90.20      5.06 o 
  -8   2  22        0.59        1.23      2.63 o 
  -7   2  22      233.69      220.48      8.45 o 
  -6   2  22      153.57      140.60      7.85 o 
  -5   2  22      140.23      139.08      8.78 o 
  -4   2  22       20.51       30.12      5.13 o 
  -3   2  22      284.65      277.30     12.68 o 
  -2   2  22       12.50        7.95      4.15 o 
  -1   2  22        0.07        4.09      4.06 o 
   0   2  22       97.21      102.93      8.96 o 
   1   2  22        0.24        2.32      4.34 o 
   2   2  22       43.71       44.10      8.83 o 
 -17   3  22      133.03       98.72      6.97 o 
 -16   3  22        0.46        6.43      3.46 o 
 -15   3  22       51.42       69.53      8.48 o 
 -14   3  22       92.44       86.11      7.46 o 
 -13   3  22      134.46      137.38      7.30 o 
 -12   3  22        0.08        3.77      3.07 o 
 -11   3  22        4.16        2.59      2.62 o 
 -10   3  22      122.57      117.70      6.36 o 
  -9   3  22      189.76      198.29      7.51 o 
  -8   3  22      123.22      115.67      7.83 o 
  -7   3  22        1.45        4.12      2.73 o 
  -6   3  22      161.31      159.45      7.07 o 
  -5   3  22       31.92       34.29      5.22 o 
  -4   3  22      355.43      354.82     10.74 o 
  -3   3  22        2.43        1.24      3.15 o 
  -2   3  22        5.98        6.43      4.27 o 
  -1   3  22       14.46       10.08      4.72 o 
   0   3  22        0.09        0.64      4.64 o 
   1   3  22       15.16        7.07      5.03 o 
 -16   4  22        0.08        5.52      4.33 o 
 -15   4  22       25.48       21.63      5.07 o 
 -14   4  22        5.23        6.14      3.56 o 
 -13   4  22      106.82      118.22      7.35 o 
 -12   4  22        6.28        9.05      3.14 o 
 -11   4  22        0.49        2.51      2.65 o 
 -10   4  22        6.86        4.15      2.98 o 
  -9   4  22       19.03       16.95      3.52 o 
  -8   4  22      170.23      177.92      8.12 o 
  -7   4  22      134.56      135.20      6.77 o 
  -6   4  22       45.65       45.94      4.91 o 
  -5   4  22      729.24      744.72     26.75 o 
  -4   4  22       19.73       24.75      4.31 o 
  -3   4  22        0.11        2.85      3.31 o 
  -2   4  22      226.76      243.99     13.24 o 
  -1   4  22      213.21      231.66     13.64 o 
   0   4  22        4.07       11.20      7.27 o 
   1   4  22        8.64        4.64      5.07 o 
 -15   5  22       20.63       24.53      5.25 o 
 -14   5  22      100.08       95.51      8.24 o 
 -13   5  22        9.96       14.48      4.48 o 
 -12   5  22      162.46      198.33     12.08 o 
 -11   5  22      298.77      321.03     11.95 o 
 -10   5  22      143.89      156.85      8.61 o 
  -9   5  22        4.69        7.20      3.48 o 
  -8   5  22       10.40        7.70      4.16 o 
  -7   5  22        4.08        4.58      4.55 o 
  -6   5  22      234.09      231.87     12.59 o 
  -5   5  22       38.63       43.37      5.88 o 
  -4   5  22        6.37        6.11      3.57 o 
  -3   5  22       55.92       59.61      6.59 o 
  -2   5  22      235.78      241.23     10.85 o 
  -1   5  22        2.47       10.88      4.20 o 
   0   5  22        6.48       12.27      4.46 o 
 -14   6  22       36.20       46.33      9.06 o 
 -13   6  22       34.85       40.42     14.05 o 
 -12   6  22       36.84       37.88      8.46 o 
 -11   6  22      135.32      123.99     13.06 o 
 -10   6  22       72.42       68.93     10.21 o 
  -9   6  22        0.47        7.17      4.51 o 
  -8   6  22       24.25       21.74      5.78 o 
  -7   6  22       90.41      110.46      9.79 o 
  -6   6  22      192.91      222.25     12.60 o 
  -5   6  22       19.13       23.30      5.96 o 
  -4   6  22       23.01       27.99      6.31 o 
  -3   6  22       21.87       28.00      7.93 o 
  -2   6  22       17.56       14.14      5.86 o 
 -11   7  22        0.00        6.56      5.61 o 
 -10   7  22        0.30       13.84      6.99 o 
  -9   7  22       85.68       97.87     17.32 o 
  -8   7  22       47.82       48.93      9.12 o 
  -7   7  22       76.67       64.06     11.78 o 
  -6   7  22       43.42       32.69     11.59 o 
  -5   7  22        8.13       17.80      7.03 o 
 -18   1  23       24.17       20.51      3.98 o 
 -17   1  23        5.02        5.70      3.22 o 
 -16   1  23      219.76      242.59      8.49 o 
 -15   1  23       28.23       34.70      3.79 o 
 -14   1  23      190.11      190.49      6.77 o 
 -13   1  23        0.50        2.19      2.31 o 
 -12   1  23        0.59        2.49      2.19 o 
 -11   1  23       75.31       62.62      4.13 o 
 -10   1  23      126.63      122.47      5.56 o 
  -9   1  23       47.30       42.48      3.85 o 
  -8   1  23      158.88      154.50      6.28 o 
  -7   1  23       27.61       24.45      3.22 o 
  -6   1  23        0.34        1.80      2.37 o 
  -5   1  23       68.27       57.56      4.49 o 
  -4   1  23       90.93       91.26      5.42 o 
  -3   1  23       40.99       42.45      5.03 o 
  -2   1  23      502.24      475.79     11.37 o 
  -1   1  23      215.52      240.99      8.72 o 
   0   1  23        7.24        2.67      5.34 o 
   1   1  23      163.79      172.52     10.43 o 
 -17   2  23        3.73        2.86      3.67 o 
 -16   2  23        4.15        5.53      3.42 o 
 -15   2  23      327.21      342.96     14.30 o 
 -14   2  23      516.19      553.85     14.27 o 
 -13   2  23      229.83      231.13     11.51 o 
 -12   2  23        0.84        1.16      2.76 o 
 -11   2  23       41.01       56.43      6.91 o 
 -10   2  23        5.25        4.16      3.12 o 
  -9   2  23       16.21       13.41      3.81 o 
  -8   2  23       89.51       88.09      6.74 o 
  -7   2  23      164.51      150.77      8.36 o 
  -6   2  23       88.03       98.21     10.44 o 
  -5   2  23        0.41        4.96      3.77 o 
  -4   2  23       34.25       26.66      5.35 o 
  -3   2  23       62.82       55.89      6.79 o 
  -2   2  23       16.88       13.23      4.88 o 
  -1   2  23      128.58      133.15      9.71 o 
   0   2  23        6.09        7.14      4.60 o 
   1   2  23       70.98       73.13     10.42 o 
 -17   3  23       53.21       68.14      7.62 o 
 -16   3  23      938.41      954.83     18.55 o 
 -15   3  23       69.91       75.95      6.00 o 
 -14   3  23       80.05       86.10      6.78 o 
 -13   3  23       31.25       30.38      5.26 o 
 -12   3  23       30.23       29.36      4.56 o 
 -11   3  23       79.20       83.88      6.27 o 
 -10   3  23       77.06       84.84      6.16 o 
  -9   3  23       47.58       49.21      6.14 o 
  -8   3  23       71.12       70.78      5.83 o 
  -7   3  23        9.17        5.81      3.00 o 
  -6   3  23       80.63       77.10      6.12 o 
  -5   3  23      107.15      116.15      7.15 o 
  -4   3  23      523.32      549.45     15.53 o 
  -3   3  23       56.05       48.93      6.92 o 
  -2   3  23        1.45       -2.45      3.83 o 
  -1   3  23        6.44        0.84      4.13 o 
   0   3  23       11.62       10.49      5.61 o 
 -16   4  23      286.14      288.65     17.77 o 
 -15   4  23       14.66       15.18      3.72 o 
 -14   4  23       26.08       25.56      4.38 o 
 -13   4  23       62.22       73.71      6.84 o 
 -12   4  23       56.42       55.77      5.65 o 
 -11   4  23        2.76        4.37      3.24 o 
 -10   4  23      250.89      266.20      9.75 o 
  -9   4  23       85.97       76.79      6.10 o 
  -8   4  23       33.48       36.34      4.85 o 
  -7   4  23        0.50        2.52      3.00 o 
  -6   4  23       64.30       44.64      5.29 o 
  -5   4  23      278.94      262.67     16.92 o 
  -4   4  23       45.39       49.79      5.60 o 
  -3   4  23       39.06       39.86      5.21 o 
  -2   4  23       50.58       40.98      5.76 o 
  -1   4  23        0.75        2.33      4.70 o 
   0   4  23       28.87       26.44      6.49 o 
 -15   5  23       30.36       28.12      5.80 o 
 -14   5  23        0.51        8.72      4.56 o 
 -13   5  23        7.93        8.03      3.82 o 
 -12   5  23      163.67      165.07      7.89 o 
 -11   5  23       45.03       41.05      5.76 o 
 -10   5  23       75.61       71.79      6.24 o 
  -9   5  23       60.00       72.48      8.95 o 
  -8   5  23        0.63        2.16      3.46 o 
  -7   5  23       15.11       14.18      4.07 o 
  -6   5  23       19.43       19.91      4.26 o 
  -5   5  23      259.92      265.50     10.28 o 
  -4   5  23       11.26       10.97      3.92 o 
  -3   5  23        9.55       14.96      4.35 o 
  -2   5  23      268.43      311.47     15.06 o 
 -13   6  23       23.62       31.34      8.14 o 
 -12   6  23      258.49      259.33     31.02 o 
 -11   6  23        8.25       12.80      9.81 o 
 -10   6  23        1.31        3.09      4.57 o 
  -9   6  23      141.51      173.52     11.78 o 
  -8   6  23       31.54       43.52      7.10 o 
  -7   6  23      130.95      137.29     13.94 o 
  -6   6  23      104.32      111.50     10.22 o 
  -5   6  23       62.62       71.39      8.73 o 
  -4   6  23      269.67      312.13     16.00 o 
 -17   0  24        0.04        2.32      4.45 o 
 -16   0  24        1.73        2.70      4.25 o 
 -15   0  24      270.06      276.74     12.44 o 
 -14   0  24       99.67      102.60      7.04 o 
 -13   0  24        6.48        4.68      3.25 o 
 -12   0  24      249.80      265.51      9.84 o 
 -11   0  24       31.39       24.11      4.30 o 
 -10   0  24        8.80        4.29      3.10 o 
  -9   0  24      183.72      174.13      9.03 o 
  -8   0  24      108.49       89.64      6.93 o 
  -7   0  24       87.98       90.54      8.82 o 
  -6   0  24       54.17       47.58      5.73 o 
  -5   0  24      257.30      262.58     10.70 o 
  -4   0  24       45.87       59.06      6.39 o 
  -3   0  24        2.06        3.98      4.44 o 
  -2   0  24        0.02        4.78      4.93 o 
  -1   0  24       33.34       32.15      6.94 o 
   0   0  24       24.69       38.28      9.96 o 
 -17   1  24      124.53      154.38      7.44 o 
 -16   1  24      134.46      155.49      7.29 o 
 -15   1  24        2.72        6.93      2.78 o 
 -14   1  24      228.74      235.47      7.27 o 
 -13   1  24        0.14        1.84      2.34 o 
 -12   1  24      126.79      139.17      5.78 o 
 -11   1  24      127.03      138.50      6.00 o 
 -10   1  24       72.31       77.25      4.77 o 
  -9   1  24        7.78        8.11      2.63 o 
  -8   1  24       49.20       50.19      4.29 o 
  -7   1  24       95.89       97.37      5.98 o 
  -6   1  24      164.11      177.87      6.93 o 
  -5   1  24       45.80       47.71      4.40 o 
  -4   1  24       34.08       36.78      4.18 o 
  -3   1  24       90.40       94.09      6.13 o 
  -2   1  24      269.20      258.07      8.49 o 
  -1   1  24       94.18      115.09     11.05 o 
   0   1  24       14.79       16.10      5.14 o 
 -17   2  24        0.83        3.68      3.91 o 
 -16   2  24        6.91        4.31      3.64 o 
 -15   2  24       17.28       13.40      4.21 o 
 -14   2  24      130.59      127.57      8.69 o 
 -13   2  24       14.91       11.55      3.63 o 
 -12   2  24       28.29       32.53      5.23 o 
 -11   2  24      109.01      113.86      7.71 o 
 -10   2  24      132.96      124.64      9.75 o 
  -9   2  24        0.96        0.19      3.05 o 
  -8   2  24        6.30        6.90      3.61 o 
  -7   2  24      232.52      232.33     10.89 o 
  -6   2  24        0.01        3.19      3.69 o 
  -5   2  24       27.25       20.68      5.58 o 
  -4   2  24        7.60        6.36      4.22 o 
  -3   2  24       32.49       14.53      4.87 o 
  -2   2  24        0.23       -0.28      3.99 o 
  -1   2  24        5.48        4.20      4.23 o 
   0   2  24      125.76      128.90     10.09 o 
 -16   3  24       77.33      101.94      8.17 o 
 -15   3  24        3.35        9.34      3.94 o 
 -14   3  24        0.40        0.01      3.30 o 
 -13   3  24        2.95        5.68      3.65 o 
 -12   3  24       10.66        5.18      3.73 o 
 -11   3  24       22.85       17.85      4.60 o 
 -10   3  24      115.30      119.62      7.59 o 
  -9   3  24        4.92        5.52      3.47 o 
  -8   3  24        0.18        0.29      3.10 o 
  -7   3  24       14.50       15.21      4.32 o 
  -6   3  24      303.92      280.13     11.19 o 
  -5   3  24      104.54       98.46      7.66 o 
  -4   3  24        8.86        4.34      4.36 o 
  -3   3  24       37.61       41.47      6.74 o 
  -2   3  24       17.96       17.02      5.32 o 
  -1   3  24       36.48       35.35      6.75 o 
 -15   4  24        7.34        8.30      3.85 o 
 -14   4  24       29.95       27.89      4.90 o 
 -13   4  24        4.22       13.12      3.85 o 
 -12   4  24        6.32        6.11      3.99 o 
 -11   4  24       63.93       62.49      5.94 o 
 -10   4  24      258.72      296.07     10.53 o 
  -9   4  24      252.46      278.57     10.67 o 
  -8   4  24       43.66       36.47      4.94 o 
  -7   4  24       37.25       39.93      5.04 o 
  -6   4  24       23.86       37.38      5.14 o 
  -5   4  24        0.13        0.02      3.39 o 
  -4   4  24      311.29      331.33     16.14 o 
  -3   4  24        8.81       12.06      4.64 o 
  -2   4  24        1.35        0.17      4.59 o 
 -14   5  24        0.16        5.76      3.54 o 
 -13   5  24       92.46      100.15      6.86 o 
 -12   5  24      126.30      136.23      8.26 o 
 -11   5  24        0.14        7.54      3.62 o 
 -10   5  24       31.20       24.34      4.58 o 
  -9   5  24       41.90       38.23      5.18 o 
  -8   5  24      199.95      200.95      9.38 o 
  -7   5  24       34.73       43.16      5.38 o 
  -6   5  24        6.20       12.85      3.97 o 
  -5   5  24       90.60       92.24      7.20 o 
  -4   5  24        0.95        9.51      4.11 o 
  -3   5  24       93.45       81.81      7.75 o 
 -11   6  24      111.66       98.77     10.11 o 
 -10   6  24       85.80       78.02      8.85 o 
  -9   6  24       60.15       58.03      8.16 o 
  -8   6  24       64.89       74.98      8.75 o 
  -7   6  24      118.43      114.88     10.55 o 
  -6   6  24       20.33       13.14      5.80 o 
 -17   1  25       15.90       12.08      3.72 o 
 -16   1  25        1.50        5.18      3.24 o 
 -15   1  25        0.46        3.01      3.02 o 
 -14   1  25       51.99       44.84      5.35 o 
 -13   1  25        1.75        2.22      2.56 o 
 -12   1  25        4.48        6.33      2.82 o 
 -11   1  25        4.54        3.06      2.61 o 
 -10   1  25      504.13      520.46     11.83 o 
  -9   1  25       22.44       18.46      3.23 o 
  -8   1  25        4.48        8.58      3.02 o 
  -7   1  25      122.07      122.35      6.14 o 
  -6   1  25      146.45      144.26      6.65 o 
  -5   1  25       11.25       12.37      3.37 o 
  -4   1  25       98.55      102.38      6.41 o 
  -3   1  25      204.24      210.50      7.92 o 
  -2   1  25       36.74       23.80      4.63 o 
  -1   1  25        2.26        9.87      6.04 o 
 -16   2  25       18.77       27.84      5.25 o 
 -15   2  25       21.00       26.30      4.75 o 
 -14   2  25      206.83      221.33      9.74 o 
 -13   2  25       27.55       28.31      5.13 o 
 -12   2  25       31.35       25.99      4.81 o 
 -11   2  25      166.64      159.74      8.99 o 
 -10   2  25       74.62       76.47      6.83 o 
  -9   2  25        2.61       -0.59      3.07 o 
  -8   2  25       53.17       51.70      5.87 o 
  -7   2  25       28.80       21.35      5.08 o 
  -6   2  25       85.39       74.83      7.75 o 
  -5   2  25        0.90        1.32      3.92 o 
  -4   2  25        2.53       10.09      4.65 o 
  -3   2  25        0.55        2.49      4.26 o 
  -2   2  25        3.50        4.56      5.34 o 
  -1   2  25        4.34        1.39      4.63 o 
 -16   3  25      290.55      298.00     11.67 o 
 -15   3  25       12.95        9.62      4.33 o 
 -14   3  25        0.46        2.15      3.73 o 
 -13   3  25       53.07       52.52      6.41 o 
 -12   3  25       66.19       58.66      6.59 o 
 -11   3  25       59.80       54.55      6.29 o 
 -10   3  25        8.78        7.73      4.12 o 
  -9   3  25      217.30      222.47     10.58 o 
  -8   3  25      187.21      198.61     15.28 o 
  -7   3  25      167.79      173.01      9.64 o 
  -6   3  25        2.38        4.91      3.96 o 
  -5   3  25      139.65      134.91      9.91 o 
  -4   3  25        1.29        7.26      4.53 o 
  -3   3  25        4.02       11.44      5.04 o 
  -2   3  25       65.74       60.54      8.09 o 
 -15   4  25      103.15      102.08      8.59 o 
 -14   4  25       70.40       63.63      7.23 o 
 -13   4  25        6.43       17.90      4.49 o 
 -12   4  25       33.95       34.67      5.45 o 
 -11   4  25       12.85       15.25      4.07 o 
 -10   4  25      219.61      237.65     10.02 o 
  -9   4  25       22.84       31.99      6.90 o 
  -8   4  25       33.73       31.79      4.89 o 
  -7   4  25      261.26      267.06     10.51 o 
  -6   4  25       51.20       57.26      7.96 o 
  -5   4  25       51.69       63.40      6.79 o 
  -4   4  25        3.04        3.06      4.85 o 
  -3   4  25        0.77        2.88      4.70 o 
 -13   5  25        5.79        5.81      3.84 o 
 -12   5  25       80.72       69.71      6.60 o 
 -11   5  25        0.13        5.52      3.61 o 
 -10   5  25      116.98      110.08      7.72 o 
  -9   5  25        5.30       10.00      4.23 o 
  -8   5  25      133.86      128.24      8.20 o 
  -7   5  25       21.79       13.89      4.45 o 
  -6   5  25      128.98      144.19      8.73 o 
  -5   5  25        7.66        9.78      5.38 o 
 -16   0  26       35.37       45.33      6.93 o 
 -15   0  26       27.17       17.76      6.29 o 
 -14   0  26       64.98       69.15      7.58 o 
 -13   0  26        3.40        2.60      4.17 o 
 -12   0  26      200.04      199.61      8.97 o 
 -11   0  26       36.32       25.94      5.14 o 
 -10   0  26      324.18      306.92     11.77 o 
  -9   0  26        0.02       -1.34      3.42 o 
  -8   0  26       15.24       13.88      4.38 o 
  -7   0  26      273.38      272.90     14.88 o 
  -6   0  26       48.14       40.78      5.86 o 
  -5   0  26      198.62      195.95      9.86 o 
  -4   0  26      370.91      395.63     34.58 o 
  -3   0  26      301.81      324.72     15.26 o 
  -2   0  26      326.72      388.33     17.07 o 
 -16   1  26       87.41       86.92      6.19 o 
 -15   1  26        0.19        1.66      3.10 o 
 -14   1  26       47.47       46.46      4.75 o 
 -13   1  26      170.21      186.36      7.06 o 
 -12   1  26      211.57      233.07      9.67 o 
 -11   1  26       90.98       85.05      5.20 o 
 -10   1  26        8.82        7.24      2.83 o 
  -9   1  26       45.83       42.05      4.39 o 
  -8   1  26        5.95        4.46      2.96 o 
  -7   1  26        2.11        2.43      2.88 o 
  -6   1  26        6.35       10.21      3.36 o 
  -5   1  26        6.54        6.19      3.19 o 
  -4   1  26        0.06        3.01      3.54 o 
  -3   1  26        0.34        3.81      3.74 o 
  -2   1  26        1.93        1.06      5.59 o 
 -16   2  26       78.38       78.18      7.13 o 
 -15   2  26      114.23      138.88      8.56 o 
 -14   2  26       80.11       79.83      8.10 o 
 -13   2  26       16.19        2.16      3.66 o 
 -12   2  26       14.27       18.05      4.50 o 
 -11   2  26       34.24       46.11      5.93 o 
 -10   2  26      240.12      253.33     10.85 o 
  -9   2  26       99.12      106.41      7.84 o 
  -8   2  26        5.59        4.58      4.95 o 
  -7   2  26       16.33       15.04      4.80 o 
  -6   2  26      148.44      156.31     10.24 o 
  -5   2  26        0.52        2.01      4.09 o 
  -4   2  26       34.54       30.30      6.20 o 
  -3   2  26       17.12       18.17      6.03 o 
 -15   3  26        0.03        2.68      4.02 o 
 -14   3  26       97.20      102.98     10.96 o 
 -13   3  26        0.01       -0.32      3.72 o 
 -12   3  26      236.90      234.07     11.01 o 
 -11   3  26       85.71       84.91      7.82 o 
 -10   3  26       11.14       17.94      4.74 o 
  -9   3  26      271.19      265.80     14.31 o 
  -8   3  26      161.87      165.64      9.72 o 
  -7   3  26       48.89       41.92      6.01 o 
  -6   3  26        0.34        3.77      4.51 o 
  -5   3  26        7.64        7.06      5.08 o 
  -4   3  26        1.12        5.58      4.66 o 
 -13   4  26       45.64       36.36      6.15 o 
 -12   4  26        5.10        6.89      4.40 o 
 -11   4  26       40.04       46.52      6.57 o 
 -10   4  26      168.34      198.02     14.05 o 
  -9   4  26       62.99       65.61      7.26 o 
  -8   4  26       44.53       39.21      6.09 o 
  -7   4  26       10.38       15.91      5.17 o 
  -6   4  26        0.50       -0.01      4.08 o 
  -5   4  26        1.20        3.60      4.77 o 
 -11   5  26        2.32       10.95      4.10 o 
 -10   5  26        1.44        3.65      3.76 o 
  -9   5  26       84.22       86.03      7.14 o 
  -8   5  26      438.47      455.29     13.71 o 
 -15   1  27        0.54        0.98      3.09 o 
 -14   1  27       88.65       88.86      6.27 o 
 -13   1  27      250.47      280.90      9.63 o 
 -12   1  27       17.75       17.82      5.03 o 
 -11   1  27       94.76       95.14      5.51 o 
 -10   1  27        7.19       11.77      3.33 o 
  -9   1  27       17.85       13.93      3.46 o 
  -8   1  27       31.13       28.84      4.08 o 
  -7   1  27        0.03       -0.17      2.93 o 
  -6   1  27       46.08       54.97      5.84 o 
  -5   1  27      157.10      146.44      9.89 o 
  -4   1  27        0.38       -2.95      4.21 o 
 -15   2  27      743.30      855.46     21.16 o 
 -14   2  27      226.73      238.92     11.13 o 
 -13   2  27       21.12       23.94      4.98 o 
 -12   2  27       28.34       40.59      5.91 o 
 -11   2  27      150.14      180.36     10.02 o 
 -10   2  27      151.16      147.72     10.38 o 
  -9   2  27        1.47        0.90      4.54 o 
  -8   2  27        8.61        8.01      4.57 o 
  -7   2  27       23.78       26.02      5.91 o 
  -6   2  27        0.72        6.21      4.42 o 
  -5   2  27       13.04        2.05      4.47 o 
  -4   2  27       38.99       29.34      6.66 o 
 -14   3  27      123.79      115.18      8.90 o 
 -13   3  27       96.39      107.66      8.69 o 
 -12   3  27       46.32       36.74      5.93 o 
 -11   3  27       12.24        9.16      4.46 o 
 -10   3  27      227.99      227.50     11.31 o 
  -9   3  27        0.95        1.83      3.97 o 
  -8   3  27       94.87      105.20      8.39 o 
  -7   3  27       22.94       24.63      5.84 o 
  -6   3  27       48.93       43.63      7.12 o 
 -12   4  27       39.27       46.36      6.79 o 
 -11   4  27       49.16       60.59      9.42 o 
 -10   4  27        0.84        4.97      4.23 o 
  -9   4  27        2.27        6.68      4.47 o 
  -8   4  27      109.26      112.92      9.11 o 
 -14   0  28       81.18       78.75      8.12 o 
 -13   0  28       95.53      119.62     11.59 o 
 -12   0  28        0.40        3.19      5.26 o 
 -11   0  28       87.04       93.39      9.54 o 
 -10   0  28        0.74        0.21      6.06 o 
  -9   0  28       80.64      104.01      9.88 o 
  -8   0  28        2.63        5.27      5.21 o 
  -7   0  28      226.15      230.79     13.26 o 
  -6   0  28      132.13      125.47     10.68 o 
 -14   1  28       10.06        9.16      4.54 o 
 -13   1  28       10.70       12.23      4.43 o 
 -12   1  28       51.21       63.41      6.04 o 
 -11   1  28       30.49       29.38      5.87 o 
 -10   1  28        1.38        2.91      3.52 o 
  -9   1  28       62.61       70.71      7.66 o 
  -8   1  28      151.27      137.31      9.74 o 
  -7   1  28       33.39       18.42      5.41 o 
  -6   1  28       33.52       31.31      6.18 o 
 -13   2  28       89.13       83.43      7.89 o 
 -12   2  28      223.31      223.63     11.88 o 
 -11   2  28       15.15       12.36      4.42 o 
 -10   2  28       86.48       71.63      7.96 o 
  -9   2  28        5.91       10.64      5.01 o 
  -8   2  28        0.71        4.93      4.49 o 
  -7   2  28       44.72       49.19      7.23 o 
 -11   3  28        9.17       15.84      4.88 o 
 -10   3  28       38.56       29.26      5.78 o 
  -9   3  28        7.26       12.51      6.37 o 
  -8   3  28      126.76      155.45     11.12 o 
 -12   1  29       42.07       58.06      7.37 o 
 -11   1  29        0.00        5.88      4.72 o 
 -10   1  29       23.06       16.91      5.24 o 
  -9   1  29       12.13        7.93      4.77 o 
                                                 
